# Supplementary material for: Seaweed () Protein Hydrolyzates: A Valuable Source of Short- and Medium-Chain Peptides with Multifunctional Properties
Source: J Agric Food Chem. 2025 Jul 17;73(30):18783–94. doi: 10.1021/acs.jafc.5c03547 (PMC12314915; doi:10.1021/acs.jafc.5c03547)
Supplement: Supplementary file 1 [file jf5c03547_si_001.xlsx]

## Sheet: proteinGroups
Protein IDs	Majority protein IDs	Peptide counts (all)	Peptide counts (razor+unique)	Peptide counts (unique)	Fasta headers	Number of proteins	Peptides	Razor + unique peptides	Unique peptides	Peptides Alghe_AP05_A1	Peptides Alghe_AP05_A2	Peptides Alghe_BL05_A1	Peptides Alghe_BL05_A2	Peptides Alghe_T005_A1	Peptides Alghe_T005_A2	Razor + unique peptides Alghe_AP05_A1	Razor + unique peptides Alghe_AP05_A2	Razor + unique peptides Alghe_BL05_A1	Razor + unique peptides Alghe_BL05_A2	Razor + unique peptides Alghe_T005_A1	Razor + unique peptides Alghe_T005_A2	Unique peptides Alghe_AP05_A1	Unique peptides Alghe_AP05_A2	Unique peptides Alghe_BL05_A1	Unique peptides Alghe_BL05_A2	Unique peptides Alghe_T005_A1	Unique peptides Alghe_T005_A2	Sequence coverage [%]	Unique + razor sequence coverage [%]	Unique sequence coverage [%]	Mol. weight [kDa]	Sequence length	Sequence lengths	Q-value	Score	Sequence coverage Alghe_AP05_A1 [%]	Sequence coverage Alghe_AP05_A2 [%]	Sequence coverage Alghe_BL05_A1 [%]	Sequence coverage Alghe_BL05_A2 [%]	Sequence coverage Alghe_T005_A1 [%]	Sequence coverage Alghe_T005_A2 [%]	Intensity	Intensity Alghe_AP05_A1	Intensity Alghe_AP05_A2	Intensity Alghe_BL05_A1	Intensity Alghe_BL05_A2	Intensity Alghe_T005_A1	Intensity Alghe_T005_A2	LFQ intensity Alghe_AP05_A1
A0A345U8V1;A0A6C0A926;Q6B8M6;A0A345U6I3;A0A2Z2JIG1;A0A1P8D6L4;A0A6C0AAV4;A0A6C0AA93;A0A345U738	A0A345U8V1;A0A6C0A926;Q6B8M6;A0A345U6I3;A0A2Z2JIG1;A0A1P8D6L4;A0A6C0AAV4;A0A6C0AA93;A0A345U738	16;14;13;13;13;13;8;8;8	16;14;13;13;13;13;8;8;8	8;6;6;6;6;6;0;0;0	tr|A0A345U8V1|A0A345U8V1_9FLOR Phycoerythrin subunit a OS=Gracilaria vermiculophylla OX=2608709 GN=cpeA PE=3 SV=1;tr|A0A6C0A926|A0A6C0A926_9FLOR R-phycoerythrin alpha subunit OS=Gracilaria edulis OX=172966 GN=cpeA PE=3 SV=1;tr|Q6B8M6|Q6B8M6_GRATL R-phycoer	9	16	16	8	11	13	10	11	11	9	11	13	10	11	11	9	4	7	5	7	5	5	23.2	23.2	7.9	17.738	164	164;164;164;164;164;164;164;164;164	0	323.31	22.6	20.1	18.3	18.3	18.9	17.1	583580000	140870000	160350000	48624000	47430000	91439000	94866000	226120000
Q39926;A7XUI7	Q39926;A7XUI7	2;1	2;1	2;1	tr|Q39926|Q39926_GRAGA Polyubiquitin OS=Gracilaria gracilis OX=2777 GN=UBI6R PE=4 SV=1;tr|A7XUI7|A7XUI7_9FLOR Ubiquitin (Fragment) OS=Gracilaria textorii OX=172949 PE=2 SV=1	2	2	2	2	1	1	1	1	1	2	1	1	1	1	1	2	1	1	1	1	1	2	27.6	27.6	27.6	51.56	457	457;108	0	97.66	15.8	15.8	15.8	15.8	15.8	27.6	16943000	7368300	4632000	920640	936460	1557000	1528400	0
W8DX81;Q6B8S7;A0A6C0AA14;A0A6C0A9B2;A0A345U903;A0A345U7U4;A0A345U790;A0A345U6N5;A0A2Z2JLR6;A0A1P8D6E8;A0A6C0A934	W8DX81;Q6B8S7;A0A6C0AA14;A0A6C0A9B2;A0A345U903;A0A345U7U4;A0A345U790;A0A345U6N5;A0A2Z2JLR6;A0A1P8D6E8	11;11;11;11;11;11;11;11;11;11;5	11;11;11;11;11;11;11;11;11;11;5	11;11;11;11;11;11;11;11;11;11;5	tr|W8DX81|W8DX81_9FLOR Allophycocyanin alpha subunit OS=Gracilaria salicornia OX=172968 GN=apcA PE=3 SV=1;tr|Q6B8S7|Q6B8S7_GRATL Allophycocyanin alpha subunit OS=Gracilaria tenuistipitata var. liui OX=285951 GN=apcA PE=3 SV=1;tr|A0A6C0AA14|A0A6C0AA14_9FLOR	11	11	11	11	6	5	5	5	7	6	6	5	5	5	7	6	6	5	5	5	7	6	18	18	18	17.522	161	161;161;161;161;161;161;161;161;161;161;161	0	323.31	13.7	18	13.7	13.7	13.7	13.7	55315000	14206000	9034100	6295000	4605300	11375000	9800100	12112000
A0A345U8W5;A0A0E3M4B8;A0A0E3M3Z2;A0A0E3JXQ1;A0A0E3JW86;A0A0E3JW83;A9UK31;A0A1L1YNZ2;A0A1L1YNU8;Q6YNV1;A0A810VCY3;A0A810SZI9;A0A109NH05;A0A0X7YEB0;A9UK22;A9UK16;A9UK15;A0A1L1YNV5;A0A1L1YP08;A0A1L1YNZ1;Q2TVW2;A0A0C6DWM8;A0A096VQQ8;E3P8U3;A0A8K1HDS6;A0A7U3RYE1;Q5JCR2;A0A810SZ56;Q6YNU7;A0A286QZR5;B0LVX3;A0A9E8DEY7;A0A1Z1D5L2;A0A1W6HV10;Q6YNV9;A0A9E8DF36;A0A1Z1DAL4;A0A218KFA6;A0A1Z1D4V6;A0A1Z1D4L8;A0A…	A0A345U8W5;A0A0E3M4B8;A0A0E3M3Z2;A0A0E3JXQ1;A0A0E3JW86;A0A0E3JW83;A9UK31;A0A1L1YNZ2;A0A1L1YNU8;Q6YNV1;A0A810VCY3;A0A810SZI9;A0A109NH05;A0A0X7YEB0;A9UK22;A9UK16;A9UK15;A0A1L1YNV5;A0A1L1YP08;A0A1L1YNZ1;Q2TVW2;A0A0C6DWM8;A0A096VQQ8;E3P8U3;A0A8K1HDS6;A0A7U3RYE1;Q5JCR2;A0A810SZ56;Q6YNU7;A0A286QZR5;B0LVX3;A0A9E8DEY7;A0A1Z1D5L2;A0A1W6HV10;Q6YNV9;A0A9E8DF36;A0A1Z1DAL4;A0A218KFA6;A0A1Z1D4V6;A0A1Z1D4L8;A0A…	13;12;12;12;12;12;12;12;12;12;12;12;12;12;12;12;12;12;12;12;12;12;12;12;12;12;12;12;12;12;12;12;12;12;12;12;12;12;12;12;12;12;12;12;12;12;12;12;12;12;12;12;12;12;12;12;12;12;12;12;12;12;12;12;12;12;12;12;12;12;12;12;12;12;12;12;12;12;12;12;12;12;12;12;12;12;12;12;12;12;12;12;12;12;12;12;12;12;12;12;12;12;12;12;12;12;12;12;12;12;12;12;12;12;12;12;12;12;12;12;12;12;12;12;12;12;12;12;12;12;12;12;12;…	13;12;12;12;12;12;12;12;12;12;12;12;12;12;12;12;12;12;12;12;12;12;12;12;12;12;12;12;12;12;12;12;12;12;12;12;12;12;12;12;12;12;12;12;12;12;12;12;12;12;12;12;12;12;12;12;12;12;12;12;12;12;12;12;12;12;12;12;12;12;12;12;12;12;12;12;12;12;12;12;12;12;12;12;12;12;12;12;12;12;12;12;12;12;12;12;12;12;12;12;12;12;12;12;12;12;12;12;12;12;12;12;12;12;12;12;12;12;12;12;12;12;12;12;12;12;12;12;12;12;12;12;12;…	7;6;6;6;6;6;6;6;6;6;6;6;6;6;6;6;6;6;6;6;6;6;6;6;6;6;6;6;6;6;6;6;6;6;6;6;6;6;6;6;6;6;6;6;6;6;6;6;6;6;6;6;6;6;6;6;6;6;6;6;6;6;6;6;6;6;6;6;6;6;6;6;6;6;6;6;6;6;6;6;6;6;6;6;6;6;6;6;6;6;6;6;6;6;6;6;6;6;6;6;6;6;6;6;6;6;6;6;6;6;6;6;6;6;6;6;6;6;6;6;6;6;6;6;6;6;6;6;6;6;6;6;6;6;6;6;6;6;6;6;6;6;6;6;6;6;6;6;6;6;6;6;6;6;6;6;6;6;6;6;6;6;6;6;6;6;6;6;6;6;6;6;6;6;6;6;6;6;6;6;6;6;6;6;6;6;6;6;6;6;6;6;6;6;6;6;6;6;6;6…	tr|A0A345U8W5|A0A345U8W5_9FLOR Ribulose bisphosphate carboxylase large chain OS=Gracilaria vermiculophylla OX=2608709 GN=rbcL PE=3 SV=1;tr|A0A0E3M4B8|A0A0E3M4B8_9FLOR Ribulose bisphosphate carboxylase large chain (Fragment) OS=Gracilaria caudata OX=2572395	328	13	13	7	10	9	4	4	7	7	10	9	4	4	7	7	6	5	2	2	3	4	11.3	11.3	4.5	54.146	488	488;407;407;407;407;407;411;415;415;422;426;426;428;428;429;429;429;429;431;431;432;432;432;434;435;435;436;437;438;441;443;446;446;447;448;448;449;450;450;450;451;452;452;452;452;452;452;453;454;454;454;454;454;455;455;455;455;455;455;456;456;457;457;461;461;461;461;461;461;461;461;461;461;462;462;462;462;462;462;462;462;462;462;462;462;463;463;463;463;463;463;463;463;464;464;465;465;466;466;466…	0	191.16	8.2	8.2	7.4	5.7	8.2	9.4	101850000	39460000	27262000	5044400	3054600	14767000	12259000	28154000
A0A345U8W4;Q5UIT5;Q5UIS9;Q5UIS8;Q5UIS5;Q53UD2;Q8HC90;Q5UIT2;Q5UIT3	A0A345U8W4;Q5UIT5;Q5UIS9;Q5UIS8;Q5UIS5;Q53UD2	10;7;7;7;7;6;4;3;3	10;7;7;7;7;6;4;3;3	3;3;3;3;3;3;3;3;3	tr|A0A345U8W4|A0A345U8W4_9FLOR Multifunctional fusion protein OS=Gracilaria vermiculophylla OX=2608709 GN=rbcS PE=3 SV=1;tr|Q5UIT5|Q5UIT5_9FLOR Ribulose-1,5-bisphosphate carboxylase/oxygenase small subunit (Fragment) OS=Gracilaria vermiculophylla OX=260870	9	10	10	3	8	6	5	6	5	6	8	6	5	6	5	6	3	2	2	2	2	2	21.7	21.7	6.5	16.139	138	138;46;47;50;52;45;46;32;42	0	323.31	21	18.8	18.8	19.6	13	19.6	167170000	70667000	37850000	10974000	6292700	13680000	27703000	60769000
A0A0B5KP94;A0A0B5KMB6;A0A0B5KMB0;A0A0B5KFW4;A0A0B5KFV8;A0A0B5KAJ5;A0A0B5KAJ1;W8DX91;A0A6C0AAU6;A0A6C0A9N0;A0A6C0A8M6;A0A345U8V2;A0A345U7P3;A0A345U739;A0A345U6I4;A0A2Z2JIF8;A0A1P8D6L0;A0A0B5KT90;A0A0B5KAK0;A0A0B5KT94;A0A345U7N3;A0A345U6H5;A0A2Z2JIE9;A0A1P8D6M2;Q6B8M7;W8DXG1;Q6B8L7;A0A6C0AA06;A0A6C0A9A4;A0A6C0A923;A0A345U8U2;A0A345U729	A0A0B5KP94;A0A0B5KMB6;A0A0B5KMB0;A0A0B5KFW4;A0A0B5KFV8;A0A0B5KAJ5;A0A0B5KAJ1;W8DX91;A0A6C0AAU6;A0A6C0A9N0;A0A6C0A8M6;A0A345U8V2;A0A345U7P3;A0A345U739;A0A345U6I4;A0A2Z2JIF8;A0A1P8D6L0;A0A0B5KT90;A0A0B5KAK0;A0A0B5KT94	8;8;8;8;8;8;8;8;8;8;8;8;8;8;8;8;8;4;4;4;2;2;2;2;2;1;1;1;1;1;1;1	8;8;8;8;8;8;8;8;8;8;8;8;8;8;8;8;8;4;4;4;2;2;2;2;2;1;1;1;1;1;1;1	8;8;8;8;8;8;8;8;8;8;8;8;8;8;8;8;8;4;4;4;2;2;2;2;2;1;1;1;1;1;1;1	tr|A0A0B5KP94|A0A0B5KP94_9FLOR Phycoerythrin beta subunit (Fragment) OS=Gracilaria corticata var. cylindrica OX=374669 GN=PEB PE=3 SV=1;tr|A0A0B5KMB6|A0A0B5KMB6_9FLOR Phycoerythrin beta subunit (Fragment) OS=Gracilaria salicornia OX=172968 GN=PEB PE=3 SV=1	32	8	8	8	3	5	3	3	4	5	3	5	3	3	4	5	3	5	3	3	4	5	11.9	11.9	11.9	15.771	151	151;151;151;151;151;151;151;177;177;177;177;177;177;177;177;177;177;146;146;151;172;172;172;172;177;172;172;172;172;172;172;172	0	323.31	10.6	11.3	10.6	6	11.3	11.3	32907000	4128100	12384000	2019400	942680	6389400	7043400	0
W8DWD1;Q6B8S6;A0A6C0A9P9;A0A345U902;A0A345U7U3;A0A345U6N4	W8DWD1;Q6B8S6;A0A6C0A9P9;A0A345U902;A0A345U7U3;A0A345U6N4	5;5;5;5;5;5	5;5;5;5;5;5	5;5;5;5;5;5	tr|W8DWD1|W8DWD1_9FLOR Allophycocyanin beta subunit OS=Gracilaria salicornia OX=172968 GN=apcB PE=3 SV=1;tr|Q6B8S6|Q6B8S6_GRATL Allophycocyanin beta subunit OS=Gracilaria tenuistipitata var. liui OX=285951 GN=apcB PE=3 SV=1;tr|A0A6C0A9P9|A0A6C0A9P9_9FLOR A	6	5	5	5	4	4	3	2	2	3	4	4	3	2	2	3	4	4	3	2	2	3	7.5	7.5	7.5	17.442	161	161;161;161;161;161;161	0	45.113	7.5	7.5	6.2	5.6	5.6	6.2	136750000	48664000	32724000	9184300	10206000	16792000	19180000	51486000
A0A345U7P2	A0A345U7P2	14	6	6	tr|A0A345U7P2|A0A345U7P2_GRAGA Phycoerythrin subunit a OS=Gracilaria gracilis OX=2777 GN=cpeA PE=3 SV=1	1	14	6	6	9	9	9	9	9	6	2	3	4	5	3	2	2	3	4	5	3	2	21.3	6.1	6.1	17.826	164	164	0	147.66	20.7	18.3	16.5	16.5	17.7	15.9	72880000	11623000	14392000	8753700	9388200	13736000	14987000	17202000
A0A345U8S0;A0A345U7L1	A0A345U8S0;A0A345U7L1	2;1	2;1	2;1	tr|A0A345U8S0|A0A345U8S0_9FLOR Photosystem I reaction center subunit III OS=Gracilaria vermiculophylla OX=2608709 GN=psaF PE=3 SV=1;tr|A0A345U7L1|A0A345U7L1_GRAGA Photosystem I reaction center subunit III OS=Gracilaria gracilis OX=2777 GN=psaF PE=3 SV=1	2	2	2	2	2	1	1	1	1	1	2	1	1	1	1	1	2	1	1	1	1	1	9.7	9.7	9.7	20.634	185	185;185	0	86.947	9.7	4.9	4.9	4.9	4.9	4.9	9900300	3815400	2309300	586040	676490	1345900	1167000	3815400
A9UK32;A9UK35;A9UK26;V5Z265;A9UK14;A0A482D7S0;A9UK25;A9UK24;E0WVS9;E0WVS8;E0WVS6;E0WVS5;B1NAP2;Q32371;Q6YNW7;B1NAT2;Q6YNT0;Q6YNT2;Q6YNT1;A0A411AQU3;A0A411AQU5;B0LVX5;Q6B8P0;I1ZI38;A0A345U7Q6;A0A088AXX5;A0A088AXN1;A0A088AXG1;A0A088AXF6;A0A088AXF2;Q0R4E7;A0A088AXM8;A0A088AXT1;A0A088AXG5;A0A7U3K2Q0;A0A1Z1D6W4;A0A3P8MWM3;A9CBB3;A9CBB4;A9CBB1;A9CBA5;A9CBB6;A9CBA7;A9CBA4;A0A5B8NH20;A0A5B8NIL3;Q5S8E6;A9…	A9UK32;A9UK35;A9UK26;V5Z265;A9UK14;A0A482D7S0;A9UK25;A9UK24;E0WVS9;E0WVS8;E0WVS6;E0WVS5;B1NAP2;Q32371;Q6YNW7;B1NAT2;Q6YNT0;Q6YNT2;Q6YNT1;A0A411AQU3;A0A411AQU5;B0LVX5;Q6B8P0;I1ZI38;A0A345U7Q6;A0A088AXX5;A0A088AXN1;A0A088AXG1;A0A088AXF6;A0A088AXF2;Q0R4E7;A0A088AXM8;A0A088AXT1;A0A088AXG5;A0A7U3K2Q0	9;9;9;9;9;9;9;9;9;9;9;9;9;9;9;9;9;9;9;9;9;9;9;9;9;9;9;9;9;9;8;8;8;8;5;4;4;4;4;4;4;4;4;4;2;2;2;2;1;1;1;1	3;3;3;3;3;3;3;3;3;3;3;3;3;3;3;3;3;3;3;3;3;3;3;3;3;3;3;3;3;3;3;2;3;3;3;0;3;3;3;3;3;3;3;3;0;0;0;0;0;0;0;0	3;3;3;3;3;3;3;3;3;3;3;3;3;3;3;3;3;3;3;3;3;3;3;3;3;3;3;3;3;3;3;2;3;3;3;0;3;3;3;3;3;3;3;3;0;0;0;0;0;0;0;0	tr|A9UK32|A9UK32_GRAGA Ribulose bisphosphate carboxylase large chain (Fragment) OS=Gracilaria gracilis OX=2777 GN=rbcL PE=3 SV=1;tr|A9UK35|A9UK35_GRAGA Ribulose bisphosphate carboxylase large chain (Fragment) OS=Gracilaria gracilis OX=2777 GN=rbcL PE=3 SV=	52	9	3	3	6	7	2	2	6	4	2	3	0	0	2	1	2	3	0	0	2	1	11.7	3.7	3.7	45.193	410	410;412;413;421;426;426;429;429;436;436;436;436;461;470;474;474;475;477;477;477;482;485;488;488;488;488;488;488;488;488;477;488;488;488;334;138;212;219;221;227;231;232;232;232;225;226;308;328;113;187;189;212	0	22.275	9.5	9.8	5.1	3.2	9.5	9.3	10304000	3816300	3133000	0	0	2064300	1289900	4142100
A7XUI4	A7XUI4	3	3	3	tr|A7XUI4|A7XUI4_9FLOR Beta-actin (Fragment) OS=Gracilaria textorii OX=172949 PE=2 SV=1	1	3	3	3	1	1	2	1	1	2	1	1	2	1	1	2	1	1	2	1	1	2	14.4	14.4	14.4	21.72	194	194	0	45.935	4.1	4.1	9.3	4.1	4.1	9.3	26196000	6324200	7527000	2287000	1943000	3558600	4556200	0
W8DX93;Q6B8L6;A0A6C0AA91;A0A6C0A9W0;A0A6C0A8N5;A0A345U8U1;A0A345U7N2;A0A345U728;A0A345U6H4;A0A2Z2JIF1;A0A1P8D6M4	W8DX93;Q6B8L6;A0A6C0AA91;A0A6C0A9W0;A0A6C0A8N5;A0A345U8U1;A0A345U7N2;A0A345U728;A0A345U6H4;A0A2Z2JIF1;A0A1P8D6M4	2;2;2;2;2;2;2;2;2;2;2	2;2;2;2;2;2;2;2;2;2;2	2;2;2;2;2;2;2;2;2;2;2	tr|W8DX93|W8DX93_9FLOR C-phycocyanin alpha subunit OS=Gracilaria salicornia OX=172968 GN=cpcA PE=3 SV=1;tr|Q6B8L6|Q6B8L6_GRATL C-phycocyanin alpha subunit OS=Gracilaria tenuistipitata var. liui OX=285951 GN=cpcA PE=1 SV=1;tr|A0A6C0AA91|A0A6C0AA91_9FLOR C-p	11	2	2	2	2	1	2	1	1	1	2	1	2	1	1	1	2	1	2	1	1	1	4.9	4.9	4.9	17.546	162	162;162;162;162;162;162;162;162;162;162;162	0	13.346	4.9	4.3	4.9	4.3	4.3	4.3	111970000	37077000	26819000	9046600	7793900	14675000	16561000	35293000
A0A345U906;A0A6C0A8W7;A0A6C0AA36;A0A6C0A9Q1;A0A345U6N8;W8DW01	A0A345U906;A0A6C0A8W7	5;3;2;2;2;1	5;3;2;2;2;1	5;3;2;2;2;1	tr|A0A345U906|A0A345U906_9FLOR Cytochrome f OS=Gracilaria vermiculophylla OX=2608709 GN=petA PE=3 SV=1;tr|A0A6C0A8W7|A0A6C0A8W7_9FLOR Cytochrome f OS=Gracilaria edulis OX=172966 GN=petA PE=3 SV=1	6	5	5	5	5	1	1	1	1	1	5	1	1	1	1	1	5	1	1	1	1	1	14.2	14.2	14.2	34.325	310	310;310;310;310;310;310	0	61.182	14.2	3.5	3.5	3.5	3.5	3.5	13220000	4520200	2893000	167630	743660	2218300	2676900	0
A0A345U7U1;A0A345U787;A0A345U6N2;A0A2Z2JKR5;A0A1P8D6F5;A0A6C0AAM7;A0A6C0AA23;A0A6C0A8V2;Q6B8S4;W8DVP1	A0A345U7U1;A0A345U787;A0A345U6N2;A0A2Z2JKR5;A0A1P8D6F5;A0A6C0AAM7;A0A6C0AA23;A0A6C0A8V2;Q6B8S4;W8DVP1	5;5;5;5;5;5;5;5;4;4	5;5;5;5;5;5;5;5;4;4	1;1;1;1;1;1;1;1;0;0	tr|A0A345U7U1|A0A345U7U1_GRAGA ATP synthase subunit beta, chloroplastic OS=Gracilaria gracilis OX=2777 GN=atpB PE=3 SV=1;tr|A0A345U787|A0A345U787_9FLOR ATP synthase subunit beta, chloroplastic OS=Gracilaria ferox OX=1184158 GN=atpB PE=3 SV=1;tr|A0A345U6N2|	10	5	5	1	4	3	1	1	2	2	4	3	1	1	2	2	0	1	0	0	0	0	7	7	1.7	51.057	473	473;473;473;473;473;475;475;477;475;477	0	106.9	5.3	3.8	2.1	2.1	2.1	2.1	31737000	11477000	13228000	918640	1104800	2264700	2744400	0
W8DVJ3;Q6B8Y4;A0A6C0A9S6;A0A6C0A9A3;A0A345U961;A0A345U7E8;A0A345U6U3;A0A6C0A9G4;A0A345U802;A0A2Z2JIQ4;A0A1P8D694	W8DVJ3;Q6B8Y4;A0A6C0A9S6;A0A6C0A9A3;A0A345U961;A0A345U7E8;A0A345U6U3;A0A6C0A9G4;A0A345U802;A0A2Z2JIQ4;A0A1P8D694	4;4;4;4;4;4;4;3;3;3;3	4;4;4;4;4;4;4;3;3;3;3	4;4;4;4;4;4;4;3;3;3;3	tr|W8DVJ3|W8DVJ3_9FLOR Photosystem II CP47 reaction center protein OS=Gracilaria salicornia OX=172968 GN=psbB PE=3 SV=1;tr|Q6B8Y4|Q6B8Y4_GRATL Photosystem II CP47 reaction center protein OS=Gracilaria tenuistipitata var. liui OX=285951 GN=psbB PE=3 SV=1;tr	11	4	4	4	4	1	1	1	2	2	4	1	1	1	2	2	4	1	1	1	2	2	6.3	6.3	6.3	56.376	509	509;509;509;509;509;509;509;509;509;509;509	0	23.937	6.3	1.4	1.4	1.4	2.9	2.9	20120000	8598400	3427400	889070	1128000	2761100	3315900	0
W8DX77;Q6B8U7;A0A6C0A9K7;A0A6C0A9C7;A0A6C0A8T1;A0A345U924;A0A345U7W5;A0A345U7B1;A0A345U6Q6;A0A2Z2JIS8;A0A1P8D6C8	W8DX77;Q6B8U7;A0A6C0A9K7;A0A6C0A9C7;A0A6C0A8T1;A0A345U924;A0A345U7W5;A0A345U7B1;A0A345U6Q6;A0A2Z2JIS8;A0A1P8D6C8	2;2;2;2;2;2;2;2;2;2;2	2;2;2;2;2;2;2;2;2;2;2	2;2;2;2;2;2;2;2;2;2;2	tr|W8DX77|W8DX77_9FLOR Photosystem I P700 chlorophyll a apoprotein A2 OS=Gracilaria salicornia OX=172968 GN=psaB PE=3 SV=1;sp|Q6B8U7|PSAB_GRATL Photosystem I P700 chlorophyll a apoprotein A2 OS=Gracilaria tenuistipitata var. liui OX=285951 GN=psaB PE=3 SV=	11	2	2	2	1	0	0	1	2	2	1	0	0	1	2	2	1	0	0	1	2	2	1.2	1.2	1.2	82.62	734	734;734;734;734;734;734;734;734;734;734;734	0	38.294	1	0	0	1.2	1.2	1.2	9387000	5142800	0	0	375310	1603800	2265200	0
A0A0E3JLM8;A0A286MTJ2;A0A286MTJ4;A0A286MTH8;A0A8J9RPL4;A0A286MTG9;G0Z3G5;B8QMS1;Q5JCN8;Q5JCP7;G0Z3G3;Q95AM7;Q6YNU9;Q5JCN6;A0A286MTK2;A0A7U3RZ46;Q5JCN7;Q6YNS4;A9X288;A9X286;A9X277;A9X274;Q6YNW2;Q69B33;Q5JCN9;Q5JCP1;Q5JCP9;Q69B34;Q5JCP8;Q5JCP3;Q5JCP2;Q5JCP6;A0A411AQU4;Q5JCP5;A0A6C0A9M4;A0A1P8D6J2;A0A088AXN3;A0A088AXG9;A0A088AXG0;Q0R4E8;Q0R4F0	A0A0E3JLM8;A0A286MTJ2;A0A286MTJ4;A0A286MTH8;A0A8J9RPL4;A0A286MTG9;G0Z3G5;B8QMS1;Q5JCN8;Q5JCP7;G0Z3G3;Q95AM7;Q6YNU9;Q5JCN6;A0A286MTK2;A0A7U3RZ46;Q5JCN7;Q6YNS4;A9X288;A9X286;A9X277;A9X274;Q6YNW2;Q69B33;Q5JCN9;Q5JCP1;Q5JCP9;Q69B34;Q5JCP8;Q5JCP3;Q5JCP2;Q5JCP6;A0A411AQU4;Q5JCP5;A0A6C0A9M4;A0A1P8D6J2;A0A088AXN3;A0A088AXG9;A0A088AXG0	8;8;8;8;8;8;8;8;8;8;8;8;8;8;8;8;8;8;8;8;8;8;8;8;8;8;8;8;8;8;8;8;8;8;8;8;8;8;8;3;3	2;2;2;2;2;2;2;2;2;2;2;2;2;2;2;2;2;2;2;2;2;2;2;2;2;2;2;2;2;2;2;2;2;2;2;2;2;2;2;2;2	2;2;2;2;2;2;2;2;2;2;2;2;2;2;2;2;2;2;2;2;2;2;2;2;2;2;2;2;2;2;2;2;2;2;2;2;2;2;2;2;2	tr|A0A0E3JLM8|A0A0E3JLM8_9FLOR Ribulose bisphosphate carboxylase large chain (Fragment) OS=Gracilaria sp. 3 MCO-2015 OX=1638158 GN=rbcL PE=3 SV=1;tr|A0A286MTJ2|A0A286MTJ2_9FLOR Ribulose bisphosphate carboxylase large chain (Fragment) OS=Gracilaria firma OX	41	8	2	2	6	5	3	2	5	4	2	1	1	0	1	1	2	1	1	0	1	1	11.5	3.4	3.4	44.906	407	407;415;424;425;426;427;452;453;457;459;462;463;465;466;467;468;469;474;474;474;474;474;475;475;476;477;479;480;480;480;480;481;482;483;488;488;488;488;488;240;242	0	12.57	9.6	9.6	8.6	3.2	9.6	9.3	6812800	2777700	1459700	561170	0	1111000	903240	2777700
A0A345U751;Q8HRJ9;Q8HBI9;Q32348;B4UWH0;B4UWG0;B4UWF4;B4UWE8;Q5UIS1;R4V0S8;Q85BC2;A0A6C0AAY0;A0A6C0A9R3;A0A345U7Q5;Q53UD8;B4UWF0;Q6B8N9;A0A6C0A8S3;Q53UF8;Q53UE4;Q53UD6;B4UWF8;R4VGB8;Q85XD7;Q85XD4;Q85XC8;Q85XC5;Q85BN9;Q85BC1;Q85A45;B5THF6;B5THF5;B5THF4;B5THF0;B5THE5;A0A6H1PN51;W8DVQ8;A0A345U6J6;A0A1P8D6I9;B4UWF6;Q5UIS3;Q53UE2;Q8HRK7;Q8HRK1;Q8HBI8;R4V8N0;A0A290WIE5;A0A290WIE8;Q85XD3;Q85CM6;A0A290WG8…	A0A345U751;Q8HRJ9;Q8HBI9;Q32348;B4UWH0;B4UWG0;B4UWF4;B4UWE8;Q5UIS1;R4V0S8;Q85BC2;A0A6C0AAY0;A0A6C0A9R3;A0A345U7Q5;Q53UD8;B4UWF0	9;6;6;6;6;6;6;6;6;6;6;6;6;6;5;5;4;4;3;3;3;3;3;3;3;3;3;3;3;3;3;3;3;3;3;3;3;3;3;2;2;1;1;1;1;1;1;1;1;1;1;1;1;1;1;1;0	2;2;2;2;2;2;2;2;2;2;2;2;2;2;2;2;0;0;2;2;2;2;2;2;2;2;2;2;2;2;2;2;2;2;2;2;2;2;2;2;2;0;0;0;0;0;0;0;0;0;0;0;0;0;0;0;0	2;2;2;2;2;2;2;2;2;2;2;2;2;2;2;2;0;0;2;2;2;2;2;2;2;2;2;2;2;2;2;2;2;2;2;2;2;2;2;2;2;0;0;0;0;0;0;0;0;0;0;0;0;0;0;0;0	tr|A0A345U751|A0A345U751_9FLOR Multifunctional fusion protein OS=Gracilaria ferox OX=1184158 GN=rbcS PE=3 SV=1;tr|Q8HRJ9|Q8HRJ9_9FLOR Ribulose-1,5-bisphosphate small subunit (Fragment) OS=Gracilaria secundata OX=172973 GN=rbcS PE=4 SV=1;tr|Q8HBI9|Q8HBI9_9F	57	9	2	2	7	5	5	5	4	6	2	1	2	1	1	2	2	1	2	1	1	2	21	5.8	5.8	16.286	138	138;46;46;46;46;46;46;46;47;50;54;138;138;138;45;45;138;139;45;45;45;46;50;54;54;54;54;54;54;54;57;57;57;57;57;57;138;138;138;26;43;45;46;46;46;50;51;53;54;54;56;57;57;57;57;57;44	0	194.02	20.3	18.1	18.8	19.6	12.3	19.6	7937000	3483600	0	1129700	728800	0	2595000	0
A0A345U920	A0A345U920	1	1	1	tr|A0A345U920|A0A345U920_9FLOR Acyl carrier protein OS=Gracilaria vermiculophylla OX=2608709 GN=acpP PE=3 SV=1	1	1	1	1	1	1	1	1	1	1	1	1	1	1	1	1	1	1	1	1	1	1	11.5	11.5	11.5	9.5828	87	87	0	6.365	11.5	11.5	11.5	11.5	11.5	11.5	8599300	2850300	2184300	668010	656290	1286500	953870	0
W8DXF3;Q6B8Q8;A0A6C0A9M7;A0A6C0A927;A0A6C0A8R4;A0A345U8Y4;A0A345U7S5;A0A345U771;A0A345U6L6;A0A2Z2JIV6;A0A1P8D6G7	W8DXF3;Q6B8Q8;A0A6C0A9M7;A0A6C0A927;A0A6C0A8R4;A0A345U8Y4;A0A345U7S5;A0A345U771;A0A345U6L6;A0A2Z2JIV6;A0A1P8D6G7	4;4;4;4;4;4;4;4;3;3;3	4;4;4;4;4;4;4;4;3;3;3	4;4;4;4;4;4;4;4;3;3;3	tr|W8DXF3|W8DXF3_9FLOR ATP synthase subunit alpha, chloroplastic OS=Gracilaria salicornia OX=172968 GN=atpA PE=3 SV=1;sp|Q6B8Q8|ATPA_GRATL ATP synthase subunit alpha, chloroplastic OS=Gracilaria tenuistipitata var. liui OX=285951 GN=atpA PE=3 SV=1;tr|A0A6C	11	4	4	4	2	2	1	1	2	2	2	2	1	1	2	2	2	2	1	1	2	2	6.4	6.4	6.4	54.553	503	503;503;503;503;503;503;503;503;503;503;503	0	22.595	3.4	2.8	1.4	2	3.4	3.6	40795000	26437000	6767600	1551600	519590	5077400	441840	24058000
W8DX84;Q6B8R2;A0A6C0AAT1;A0A6C0A9L9;A0A6C0A981;A0A345U8Y8;A0A345U7S9;A0A345U775;A0A345U6M0;A0A2Z2JIJ0;A0A1P8D6G8	W8DX84;Q6B8R2;A0A6C0AAT1;A0A6C0A9L9;A0A6C0A981;A0A345U8Y8;A0A345U7S9;A0A345U775;A0A345U6M0;A0A2Z2JIJ0;A0A1P8D6G8	3;3;3;3;3;3;3;3;3;3;3	3;3;3;3;3;3;3;3;3;3;3	3;3;3;3;3;3;3;3;3;3;3	tr|W8DX84|W8DX84_9FLOR ATP synthase subunit c, chloroplastic OS=Gracilaria salicornia OX=172968 GN=atpH PE=3 SV=1;sp|Q6B8R2|ATPH_GRATL ATP synthase subunit c, chloroplastic OS=Gracilaria tenuistipitata var. liui OX=285951 GN=atpH PE=3 SV=1;tr|A0A6C0AAT1|A0	11	3	3	3	2	2	1	2	2	3	2	2	1	2	2	3	2	2	1	2	2	3	19.5	19.5	19.5	8.1124	82	82;82;82;82;82;82;82;82;82;82;82	0	60.165	19.5	19.5	9.8	19.5	19.5	19.5	6971800	2305700	241880	427470	1320100	1148500	1528100	0
W8DXD1;Q6B917;A0A6C0AAN2;A0A6C0A9F6;A0A6C0A990;A0A345U995;A0A345U836;A0A345U7I2;A0A345U6X7;A0A2Z2JMT4;A0A1P8D658	W8DXD1;Q6B917;A0A6C0AAN2;A0A6C0A9F6;A0A6C0A990;A0A345U995;A0A345U836;A0A345U7I2;A0A345U6X7;A0A2Z2JMT4;A0A1P8D658	1;1;1;1;1;1;1;1;1;1;1	1;1;1;1;1;1;1;1;1;1;1	1;1;1;1;1;1;1;1;1;1;1	tr|W8DXD1|W8DXD1_9FLOR Photosystem II CP43 reaction center protein OS=Gracilaria salicornia OX=172968 GN=psbC PE=3 SV=1;sp|Q6B917|PSBC_GRATL Photosystem II CP43 reaction center protein OS=Gracilaria tenuistipitata var. liui OX=285951 GN=psbC PE=3 SV=1;tr|A	11	1	1	1	1	0	0	0	1	1	1	0	0	0	1	1	1	0	0	0	1	1	1.6	1.6	1.6	53.644	486	486;486;486;486;486;486;486;486;486;486;486	0	12.914	1.6	0	0	0	1.6	1.6	5108700	3796900	0	0	0	1311800	0	0
R4NRR5	R4NRR5	2	2	2	tr|R4NRR5|R4NRR5_9FLOR GDP-mannose-3, 5-epimerase OS=Gracilaria changii OX=172969 GN=GME PE=2 SV=1	1	2	2	2	2	1	0	0	0	1	2	1	0	0	0	1	2	1	0	0	0	1	3.7	3.7	3.7	38.9	350	350	0	11.958	3.7	3.7	0	0	0	3.7	2742900	1711000	751880	0	0	0	280040	1711000
A0A345U919	A0A345U919	1	1	1	tr|A0A345U919|A0A345U919_9FLOR Photosystem I reaction center subunit II OS=Gracilaria vermiculophylla OX=2608709 GN=psaD PE=3 SV=1	1	1	1	1	1	1	0	0	0	1	1	1	0	0	0	1	1	1	0	0	0	1	5	5	5	15.91	141	141	0	23.812	5	5	0	0	0	5	7269100	6312500	0	0	0	0	956580	0
A0A345TTP2	A0A345TTP2	2	2	2	tr|A0A345TTP2|A0A345TTP2_9FLOR Heat shock protein OS=Gracilaria vermiculophylla OX=2608709 GN=Hsp70-2 PE=2 SV=1	1	2	2	2	1	0	0	0	0	1	1	0	0	0	0	1	1	0	0	0	0	1	2.4	2.4	2.4	72.477	663	663	0	11.367	1.1	0	0	0	0	1.4	314930	314930	0	0	0	0	0	314930
A0A345U8R4	A0A345U8R4	3	3	2	tr|A0A345U8R4|A0A345U8R4_9FLOR Photosystem II extrinsic protein V OS=Gracilaria vermiculophylla OX=2608709 GN=psbV PE=3 SV=1	1	3	3	2	2	1	0	0	1	0	2	1	0	0	1	0	2	1	0	0	0	0	12.2	12.2	5.5	18.126	164	164	0	17.076	5.5	5.5	0	0	6.7	0	1794800	0	616250	0	0	1178600	0	0
W8DWF3	W8DWF3	9	1	1	tr|W8DWF3|W8DWF3_9FLOR R-phycoerythrin alpha subunit OS=Gracilaria salicornia OX=172968 GN=cpeA PE=3 SV=1	1	9	1	1	8	6	6	5	7	4	1	0	1	1	1	0	1	0	1	1	1	0	20.7	5.5	5.5	17.737	164	164	1	-2	20.7	12.2	15.9	15.9	17.7	10.4	11466000	8781900	0	759760	0	1924300	0	0
W8DX86;Q6B8Q2;A0A6C0AAJ9;A0A6C0A9I8;A0A6C0A974;A0A345U8X8;A0A345U7R9;A0A345U765;A0A345U6L0;A0A2Z2JIH9;A0A1P8D6H5	W8DX86;Q6B8Q2;A0A6C0AAJ9;A0A6C0A9I8;A0A6C0A974;A0A345U8X8;A0A345U7R9;A0A345U765;A0A345U6L0;A0A2Z2JIH9;A0A1P8D6H5	3;3;3;3;3;3;3;3;3;3;3	3;3;3;3;3;3;3;3;3;3;3	3;3;3;3;3;3;3;3;3;3;3	tr|W8DX86|W8DX86_9FLOR Photosystem II reaction center protein I OS=Gracilaria salicornia OX=172968 GN=psbI PE=3 SV=1;sp|Q6B8Q2|PSBI_GRATL Photosystem II reaction center protein I OS=Gracilaria tenuistipitata var. liui OX=285951 GN=psbI PE=3 SV=1;tr|A0A6C0A	11	3	3	3	2	3	0	0	1	0	2	3	0	0	1	0	2	3	0	0	1	0	28.9	28.9	28.9	4.5523	38	38;38;38;38;38;38;38;38;38;38;38	0	82.679	28.9	28.9	0	0	28.9	0	22230000	8329400	12349000	0	0	1551700	0	5436300
A0A345U900	A0A345U900	5	1	1	tr|A0A345U900|A0A345U900_9FLOR ATP synthase subunit beta, chloroplastic OS=Gracilaria vermiculophylla OX=2608709 GN=atpB PE=3 SV=1	1	5	1	1	5	3	1	2	2	2	1	1	0	1	0	0	1	1	0	1	0	0	7.4	2.1	2.1	51.029	473	473	1	-2	7.4	4.2	2.1	4.2	2.1	2.1	1319700	553630	435490	0	330610	0	0	0
A0A345U6I6;A0A8F7CHY9;A0A345U8V4;W8DVR6	A0A345U6I6;A0A8F7CHY9;A0A345U8V4;W8DVR6	1;1;1;1	1;1;1;1	1;1;1;1	tr|A0A345U6I6|A0A345U6I6_9FLOR Phycobilisome rod-core linker polypeptide OS=Gracilaria caudata OX=2572395 GN=cpcG PE=3 SV=1;tr|A0A8F7CHY9|A0A8F7CHY9_9FLOR Phycobilisome rod-core linker polypeptide OS=Gracilaria vermiculophylla OX=2608709 GN=cpcG PE=3 SV=1;	4	1	1	1	0	0	0	1	0	0	0	0	0	1	0	0	0	0	0	1	0	0	3.5	3.5	3.5	26.613	228	228;233;233;234	0	6.3792	0	0	0	3.5	0	0	274510	0	0	0	274510	0	0	0
A0A345U7K5;W8DX58;A0A6C0AA29;A0A345U701;A0A345U6E7;A0A2Z2JNN6;A0A1P8D6P9;Q6B942;A0A6C0A9P0	A0A345U7K5;W8DX58;A0A6C0AA29;A0A345U701;A0A345U6E7;A0A2Z2JNN6;A0A1P8D6P9	3;2;2;2;2;2;2;1;1	2;1;1;1;1;1;1;0;1	2;1;1;1;1;1;1;0;1	tr|A0A345U7K5|A0A345U7K5_GRAGA Photosystem II extrinsic protein V OS=Gracilaria gracilis OX=2777 GN=psbV PE=3 SV=1;tr|W8DX58|W8DX58_9FLOR Photosystem II extrinsic protein V OS=Gracilaria salicornia OX=172968 GN=psbV PE=3 SV=1;tr|A0A6C0AA29|A0A6C0AA29_9FLOR	9	3	2	2	2	0	0	0	1	0	2	0	0	0	0	0	2	0	0	0	0	0	17.7	11	11	18.109	164	164;164;164;164;164;164;164;164;164	0	10.693	11	0	0	0	6.7	0	284160	284160	0	0	0	0	0	284160
A0A345U8R8	A0A345U8R8	2	2	2	tr|A0A345U8R8|A0A345U8R8_9FLOR Allophycocyanin gamma subunit OS=Gracilaria vermiculophylla OX=2608709 GN=apcD PE=3 SV=1	1	2	2	2	1	1	0	0	0	0	1	1	0	0	0	0	1	1	0	0	0	0	5.6	5.6	5.6	18.027	161	161	0	11.678	5.6	4.3	0	0	0	0	2043500	371660	1671800	0	0	0	0	0
A0A345U966	A0A345U966	1	1	1	tr|A0A345U966|A0A345U966_9FLOR ATP-dependent zinc metalloprotease FtsH OS=Gracilaria vermiculophylla OX=2608709 GN=ftsH PE=3 SV=1	1	1	1	1	1	0	0	0	0	0	1	0	0	0	0	0	1	0	0	0	0	0	1.3	1.3	1.3	68.931	626	626	0	8.8229	1.3	0	0	0	0	0	300930	300930	0	0	0	0	0	300930
W8DVH9;Q6B918;A0A6C0AA30;A0A6C0A9W7;A0A6C0A9J2;A0A345U996;A0A345U837;A0A345U7I3;A0A345U6X8;A0A2Z2JLX3;A0A1P8D646	W8DVH9;Q6B918;A0A6C0AA30;A0A6C0A9W7;A0A6C0A9J2;A0A345U996;A0A345U837;A0A345U7I3;A0A345U6X8;A0A2Z2JLX3;A0A1P8D646	1;1;1;1;1;1;1;1;1;1;1	1;1;1;1;1;1;1;1;1;1;1	1;1;1;1;1;1;1;1;1;1;1	tr|W8DVH9|W8DVH9_9FLOR Photosystem II D2 protein OS=Gracilaria salicornia OX=172968 GN=psbD PE=3 SV=1;sp|Q6B918|PSBD_GRATL Photosystem II D2 protein OS=Gracilaria tenuistipitata var. liui OX=285951 GN=psbD PE=3 SV=1;tr|A0A6C0AA30|A0A6C0AA30_9FLOR Photosyst	11	1	1	1	1	0	0	0	0	0	1	0	0	0	0	0	1	0	0	0	0	0	2.6	2.6	2.6	39.25	351	351;351;351;351;351;351;351;351;351;351;351	0	28.103	2.6	0	0	0	0	0	0	0	0	0	0	0	0	0
A0A2Z2JIU5;A0A1P8D6A7	A0A2Z2JIU5;A0A1P8D6A7	1;1	1;1	1;1	tr|A0A2Z2JIU5|A0A2Z2JIU5_9FLOR Large ribosomal subunit protein uL6c OS=Gracilaria changii OX=172969 GN=rpl6 PE=3 SV=1;tr|A0A1P8D6A7|A0A1P8D6A7_9FLOR 50S ribosomal protein L6 OS=Gracilaria firma OX=2510791 GN=rpl6 PE=3 SV=1	2	1	1	1	1	0	0	0	0	0	1	0	0	0	0	0	1	0	0	0	0	0	3.9	3.9	3.9	20.275	180	180;180	0	6.3112	3.9	0	0	0	0	0	0	0	0	0	0	0	0	0
W8DVZ3	W8DVZ3	1	1	1	tr|W8DVZ3|W8DVZ3_9FLOR Protein translocase subunit SecY OS=Gracilaria salicornia OX=172968 GN=secY PE=3 SV=1	1	1	1	1	1	0	0	0	0	0	1	0	0	0	0	0	1	0	0	0	0	0	2.2	2.2	2.2	46.036	411	411	0	95.344	2.2	0	0	0	0	0	0	0	0	0	0	0	0	0
P54270	P54270	1	1	1	sp|P54270|G3PC_GRAGA Glyceraldehyde-3-phosphate dehydrogenase, cytosolic OS=Gracilaria gracilis OX=2777 GN=GAPC PE=3 SV=1	1	1	1	1	0	1	0	0	0	0	0	1	0	0	0	0	0	1	0	0	0	0	2.7	2.7	2.7	36.144	335	335	0	78.404	0	2.7	0	0	0	0	2484700	0	2484700	0	0	0	0	0
[truncated: 21 more columns]

## Sheet: peptides
Sequence	N-term cleavage window	C-term cleavage window	Amino acid before	First amino acid	Second amino acid	Second last amino acid	Last amino acid	Amino acid after	A Count	R Count	N Count	D Count	C Count	Q Count	E Count	G Count	H Count	I Count	L Count	K Count	M Count	F Count	P Count	S Count	T Count	W Count	Y Count	V Count	U Count	O Count	Length	Missed cleavages	Mass	Proteins	Leading razor protein	Start position	End position	Unique (Groups)	Unique (Proteins)	Charges	PEP	Score	Experiment Alghe_AP05_A1	Experiment Alghe_AP05_A2	Experiment Alghe_BL05_A1	Experiment Alghe_BL05_A2	Experiment Alghe_T005_A1	Experiment Alghe_T005_A2	Intensity
AVEGIARQPEVEGKIR	AAIGPGIGQGSAAANAVEGIARQPEVEGKI	VEGIARQPEVEGKIRGTLLLSLAFMESLTI	N	A	V	I	R	G	2	2	0	0	0	1	3	2	0	2	0	1	0	0	1	0	0	0	0	2	0	0	16		1750.97	W8DX84;Q6B8R2;A0A6C0AAT1;A0A6C0A9L9;A0A6C0A981;A0A345U8Y8;A0A345U7S9;A0A345U775;A0A345U6M0;A0A2Z2JIJ0;A0A1P8D6G8	W8DX84	35	50	yes	no	3	0.00066749	36.638	1	1		1	1	1	1782100
IEHTEDPHPR	SKQIEYAISQNWSVSIEHTEDPHPRNNYWE	NWSVSIEHTEDPHPRNNYWELWGLPLFDIK	S	I	E	P	R	N	0	1	0	1	0	0	2	0	2	1	0	0	0	0	2	0	1	0	0	0	0	0	10		1229.58	A0A345U751;Q8HRJ9;Q8HBI9;Q32348;B4UWH0;B4UWG0;B4UWF4;B4UWE8;Q5UIS1;R4V0S8;Q85BC2;A0A345U7Q5;Q53UD8;B4UWF0;A0A345U8W4;Q5UIT5;Q5UIS9;Q5UIS8;Q5UIS5;Q53UD2	A0A345U8W4	35	44	no	no	2;3	6.2522e-67	130.56	1	1	2	2	2	2	15291000
AKLADNHDAVVK	VQGNIQRASARLEAAAKLADNHDAVVKEAG	EAAAKLADNHDAVVKEAGDACFGKYSYLKN	A	A	K	V	K	E	3	0	1	2	0	0	0	0	1	0	1	2	0	0	0	0	0	0	0	2	0	0	12		1279.69	A0A345U8V1	A0A345U8V1	42	53	yes	yes	3	0.0082779	43.502	1	1	1	1			3729900
SEGNKRL	______________________________	LQALKNFISEGNKRLDAVNAIVSNASCIVS	I	S	E	R	L	D	0	1	1	0	0	0	1	1	0	0	1	1	0	0	0	1	0	0	0	0	0	0	7		802.43	A0A0B5KP94;A0A0B5KMB6;A0A0B5KMB0;A0A0B5KFW4;A0A0B5KFV8;A0A0B5KAJ5;A0A0B5KAJ1;W8DX91;A0A6C0AAU6;A0A6C0A9N0;A0A6C0A8M6;A0A345U8V2;A0A345U7P3;A0A345U739;A0A345U6I4;A0A2Z2JIF8;A0A1P8D6L0;A0A345U7N3;A0A345U6H5;A0A2Z2JIE9;A0A1P8D6M2	A0A0B5KP94	14	20	yes	no	2	8.1663e-05	97.596			1	1	1	1	3732300
RVSPQPGVDPVEA	DPNYVVKDTDVLALFRVSPQPGVDPVEASA	LFRVSPQPGVDPVEASAAVAGESSTATWTV	F	R	V	E	A	S	1	1	0	1	0	1	1	1	0	0	0	0	0	0	3	1	0	0	0	3	0	0	13		1349.69	A0A345U8W5;A0A0E3M4B8;A0A0E3M3Z2;A0A0E3JXQ1;A0A0E3JW86;A0A0E3JW83;A9UK31;A0A1L1YNZ2;A0A1L1YNU8;Q6YNV1;A0A810VCY3;A0A810SZI9;A0A109NH05;A0A0X7YEB0;A9UK22;A9UK16;A9UK15;A0A1L1YNV5;A0A1L1YP08;A0A1L1YNZ1;Q2TVW2;A0A0C6DWM8;A0A096VQQ8;E3P8U3;A0A8K1HDS6;A0A7U3RYE1;Q5JCR2;A0A810SZ56;Q6YNU7;A0A286QZR5;B0LVX3;A0A9E8DEY7;A0A1Z1D5L2;A0A1W6HV10;Q6YNV9;A0A9E8DF36;A0A1Z1DAL4;A0A218KFA6;A0A1Z1D4V6;A0A1Z1D4L8;A0A…	A0A345U8W5	45	57	yes	no	2	0.032673	41.283	1	1					1764700
SSLVGPDAGKEM	IGATIQAIQAMKEVTSSLVGPDAGKEMGVY	EVTSSLVGPDAGKEMGVYFDYICSGLS___	T	S	S	E	M	G	1	0	0	1	0	0	1	2	0	0	1	1	1	0	1	2	0	0	0	1	0	0	12		1189.56	W8DWD1;Q6B8S6;A0A6C0A9P9;A0A345U902;A0A345U7U3;A0A345U6N4	W8DWD1	138	149	yes	no	2	0.012758	59.908	1	1					2376900
VGPLPGDKNQE	VYIQPYSTTKDNILLVGPLPGDKNQEIIFP	NILLVGPLPGDKNQEIIFPILSPDPSKDKN	L	V	G	Q	E	I	0	0	1	1	0	1	1	2	0	0	1	1	0	0	2	0	0	0	0	1	0	0	11		1152.58	A0A345U906;A0A6C0A8W7;A0A6C0AA36;A0A6C0A9Q1;A0A345U6N8	A0A345U906	141	151	yes	no	2	0.022235	62.582	1	1					6218000
GGGTIGHPDGIQAG	HQLLDYLGNDVVLQFGGGTIGHPDGIQAGA	FGGGTIGHPDGIQAGATANRVALEAMVLAR	F	G	G	A	G	A	1	0	0	1	0	1	0	6	1	2	0	0	0	0	1	0	1	0	0	0	0	0	14		1235.59	A9UK32;A9UK35;A9UK26;V5Z265;A9UK14;A0A482D7S0;A9UK25;A9UK24;E0WVS9;E0WVS8;E0WVS6;E0WVS5;B1NAP2;Q32371;Q6YNW7;B1NAT2;Q6YNT0;Q6YNT2;Q6YNT1;A0A411AQU3;A0A411AQU5;B0LVX5;Q6B8P0;I1ZI38;A0A345U7Q6;A0A088AXX5;A0A088AXN1;A0A088AXG1;A0A088AXF6;A0A088AXF2;Q0R4E7;A0A088AXM8;A0A088AXT1;A0A088AXG5;A0A1Z1D6W4;A0A0E3JLM8;A0A286MTJ2;A0A286MTJ4;A0A286MTH8;A0A8J9RPL4;A0A286MTG9;G0Z3G5;B8QMS1;Q5JCN8;Q5JCP7;G0Z3G3;Q…	A0A345U8W5	406	419	no	no	2	1.269e-07	75.378	1	1					18664000
SLVGPDAGKEM	GATIQAIQAMKEVTSSLVGPDAGKEMGVYF	EVTSSLVGPDAGKEMGVYFDYICSGLS___	S	S	L	E	M	G	1	0	0	1	0	0	1	2	0	0	1	1	1	0	1	1	0	0	0	1	0	0	11		1102.53	W8DWD1;Q6B8S6;A0A6C0A9P9;A0A345U902;A0A345U7U3;A0A345U6N4	W8DWD1	139	149	yes	no	2	0.031157	52.278	1	1					1489600
FRVSPQPGVDPVE	WDPNYVVKDTDVLALFRVSPQPGVDPVEAS	ALFRVSPQPGVDPVEASAAVAGESSTATWT	L	F	R	V	E	A	0	1	0	1	0	1	1	1	0	0	0	0	0	1	3	1	0	0	0	3	0	0	13		1425.73	A0A345U8W5;A0A0E3M4B8;A0A0E3M3Z2;A0A0E3JXQ1;A0A0E3JW86;A0A0E3JW83;A9UK31;A0A1L1YNZ2;A0A1L1YNU8;Q6YNV1;A0A810VCY3;A0A810SZI9;A0A109NH05;A0A0X7YEB0;A9UK22;A9UK16;A9UK15;A0A1L1YNV5;A0A1L1YP08;A0A1L1YNZ1;Q2TVW2;A0A0C6DWM8;A0A096VQQ8;E3P8U3;A0A8K1HDS6;A0A7U3RYE1;Q5JCR2;A0A810SZ56;Q6YNU7;A0A286QZR5;B0LVX3;A0A9E8DEY7;A0A1Z1D5L2;A0A1W6HV10;Q6YNV9;A0A9E8DF36;A0A1Z1DAL4;A0A218KFA6;A0A1Z1D4V6;A0A1Z1D4L8;A0A…	A0A345U8W5	44	56	yes	no	2	0.0016502	67.113	1	1					1291100
NDPSRNPNRK	TVIFFVSLFFFGFLSNDPSRNPNRKDLE__	FGFLSNDPSRNPNRKDLE____________	S	N	D	R	K	D	0	2	3	1	0	0	0	0	0	0	0	1	0	0	2	1	0	0	0	0	0	0	10		1196.6	W8DX86;Q6B8Q2;A0A6C0AAJ9;A0A6C0A9I8;A0A6C0A974;A0A345U8X8;A0A345U7R9;A0A345U765;A0A345U6L0;A0A2Z2JIH9;A0A1P8D6H5	W8DX86	26	35	yes	no	2;3	4.7478e-07	89.047	2	2					10806000
AEGPRKR	AIFQIHPEYIAPGGNAEGPRKRSLCLRDYG	EYIAPGGNAEGPRKRSLCLRDYGWYLRLVT	N	A	E	K	R	S	1	2	0	0	0	0	1	1	0	0	0	1	0	0	1	0	0	0	0	0	0	0	7		812.462	A0A345U8R8	A0A345U8R8	72	78	yes	yes	2	0.0020796	94.006		1					1671800
AKLADNH	VQGNIQRASARLEAAAKLADNHDAVVKEAG	ASARLEAAAKLADNHDAVVKEAGDACFGKY	A	A	K	N	H	D	2	0	1	1	0	0	0	0	1	0	1	1	0	0	0	0	0	0	0	0	0	0	7		767.393	A0A345U8V1	A0A345U8V1	42	48	yes	yes	2	0.0043638	92.467		1					4160800
DAAGRFPSSSDLESVQGN	______________________________	GRFPSSSDLESVQGNIQRASARLEAAAKLA	A	D	A	G	N	I	2	1	1	2	0	1	1	2	0	0	1	0	0	1	1	4	0	0	0	1	0	0	18		1835.83	A0A345U8V1;A0A6C0A926;A0A6C0AAV4;A0A6C0AA93;A0A345U738;W8DWF3;A0A345U7P2	A0A345U8V1	13	30	no	no	2	3.4715e-06	41.54	1						298720
DLKESKVA	DLYEEMKESKVINADDLKESKVALVYGQMN	SKVINADDLKESKVALVYGQMNEPPGARMR	D	D	L	V	A	L	1	0	0	1	0	0	1	0	0	0	1	2	0	0	0	1	0	0	0	1	0	0	8		888.492	A0A345U7U1;A0A345U787;A0A345U6N2;A0A2Z2JKR5;A0A1P8D6F5;A0A6C0AAM7;A0A6C0AA23;A0A6C0A8V2	A0A345U7U1	208	215	yes	no	2	0.052876	73.26		1					5804400
EGNKRLD	______________________________	QALKNFISEGNKRLDAVNAIVSNASCIVSD	S	E	G	L	D	A	0	1	1	1	0	0	1	1	0	0	1	1	0	0	0	0	0	0	0	0	0	0	7		830.425	A0A0B5KP94;A0A0B5KMB6;A0A0B5KMB0;A0A0B5KFW4;A0A0B5KFV8;A0A0B5KAJ5;A0A0B5KAJ1;W8DX91;A0A6C0AAU6;A0A6C0A9N0;A0A6C0A8M6;A0A345U8V2;A0A345U7P3;A0A345U739;A0A345U6I4;A0A2Z2JIF8;A0A1P8D6L0;A0A0B5KT90;A0A0B5KAK0;A0A0B5KT94;A0A345U7N3;A0A345U6H5;A0A2Z2JIE9;A0A1P8D6M2;W8DXG1;Q6B8L7;A0A6C0AA06;A0A6C0A9A4;A0A6C0A923;A0A345U8U2;A0A345U729	A0A0B5KP94	15	21	yes	no	2	0.049386	78.149		1					3911800
FRVTPQPGVDPVEAS	______________________________	FRVTPQPGVDPVEASAAVAGESSTATWTVV	L	F	R	A	S	A	1	1	0	1	0	1	1	1	0	0	0	0	0	1	3	1	1	0	0	3	0	0	15		1597.81	A9UK32;A9UK35;A9UK26;V5Z265;A9UK14;A0A482D7S0;A9UK25;A9UK24;E0WVS9;E0WVS8;E0WVS6;E0WVS5;B1NAP2;Q32371;Q6YNW7;B1NAT2;Q6YNT0;Q6YNT2;Q6YNT1;A0A411AQU3;A0A411AQU5;B0LVX5;Q6B8P0;I1ZI38;A0A345U7Q6;A0A088AXX5;A0A088AXN1;A0A088AXG1;A0A088AXF6;A0A088AXF2;Q0R4E7;A0A088AXT1;A0A088AXG5;A0A7U3K2Q0;A0A3P8MWM3;A9CBB3;A9CBB4;A9CBB1;A9CBA5;A9CBB6;A9CBA7;A9CBA4	A9UK32	4	18	yes	no	2	0.010872	32.008		1					284740
GAQLDPNNPGLK	CKRFYYASSACIYPEGAQLDPNNPGLKESD	YPEGAQLDPNNPGLKESDAWPAQPQDAYGL	E	G	A	L	K	E	1	0	2	1	0	1	0	2	0	0	2	1	0	0	2	0	0	0	0	0	0	0	12		1222.63	R4NRR5	R4NRR5	128	139	yes	yes	2	0.075528	54.416	1						785460
GNAEGPRKR	GKAIFQIHPEYIAPGGNAEGPRKRSLCLRD	EYIAPGGNAEGPRKRSLCLRDYGWYLRLVT	G	G	N	K	R	S	1	2	1	0	0	0	1	2	0	0	0	1	0	0	1	0	0	0	0	0	0	0	9		983.526	A0A345U8R8	A0A345U8R8	70	78	yes	yes	2	0.10099	54.549	1						371660
HTEDPHPRNN	QIEYAISQNWSVSIEHTEDPHPRNNYWELW	SVSIEHTEDPHPRNNYWELWGLPLFDIKDA	E	H	T	N	N	Y	0	1	2	1	0	0	1	0	2	0	0	0	0	0	2	0	1	0	0	0	0	0	10		1215.54	A0A345U751;Q8HRJ9;Q8HBI9;Q32348;B4UWH0;B4UWG0;B4UWF4;B4UWE8;Q5UIS1;R4V0S8;Q85BC2;A0A345U7Q5;A0A345U8W4;Q5UIT5;Q5UIS9;Q5UIS8;Q5UIS5	A0A345U8W4	37	46	no	no	2	0.060007	67.032	1						855380
IELDETTRT	AVIIVFETLLSQVYAIELDETTRTVTLEES	LSQVYAIELDETTRTVTLEESGKTITLTPE	A	I	E	R	T	V	0	1	0	1	0	0	2	0	0	1	1	0	0	0	0	0	3	0	0	0	0	0	9		1076.54	A0A345U8R4	A0A345U8R4	28	36	yes	yes	2	0.01281	81.548	3	1					616250
IETPKTILPN	RIVCANCHLAQKPVEIETPKTILPNSIFEA	QKPVEIETPKTILPNSIFEAIVKIPYDKDS	E	I	E	P	N	S	0	0	1	0	0	0	1	0	0	2	1	1	0	0	2	0	2	0	0	0	0	0	10		1124.64	A0A345U906;W8DW01	A0A345U906	59	68	yes	no	2	0.09171	50.607	1						782460
ISEGNKR	______________________________	DLQALKNFISEGNKRLDAVNAIVSNASCIV	F	I	S	K	R	L	0	1	1	0	0	0	1	1	0	1	0	1	0	0	0	1	0	0	0	0	0	0	7		802.43	A0A0B5KP94;A0A0B5KMB6;A0A0B5KMB0;A0A0B5KFW4;A0A0B5KFV8;A0A0B5KAJ5;A0A0B5KAJ1;W8DX91;A0A6C0AAU6;A0A6C0A9N0;A0A6C0A8M6;A0A345U8V2;A0A345U7P3;A0A345U739;A0A345U6I4;A0A2Z2JIF8;A0A1P8D6L0	A0A0B5KP94	13	19	yes	no	2	2.5974e-67	137.44		1					5801500
KDKLEGK	NLENFIFTLKATLEEKDKLEGKVDEGDIEA	TLKATLEEKDKLEGKVDEGDIEALGSAVKE	E	K	D	G	K	V	0	0	0	1	0	0	1	1	0	0	1	3	0	0	0	0	0	0	0	0	0	0	7		816.471	A0A345TTP2	A0A345TTP2	581	587	yes	yes	2	0.0095977	86.833	1						314930
KESKVIN	VGERTREGNDLYEEMKESKVINADDLKESK	GNDLYEEMKESKVINADDLKESKVALVYGQ	M	K	E	I	N	A	0	0	1	0	0	0	1	0	0	1	0	2	0	0	0	1	0	0	0	1	0	0	7		816.471	A0A345U7U1;A0A345U787;A0A345U6N2;A0A2Z2JKR5;A0A1P8D6F5;A0A6C0AAM7;A0A6C0AA23;A0A6C0A8V2;Q6B8S4;W8DVP1;A0A345U900	A0A345U7U1	199	205	no	no	2	0.00011157	96.492	1						2720900
KTNKPTEKE	GWIGWVGRGYLQNISKTNKPTEKEIILDVP	YLQNISKTNKPTEKEIILDVPLALKYCLSG	S	K	T	K	E	I	0	0	1	0	0	0	2	0	0	0	0	3	0	0	1	0	2	0	0	0	0	0	9		1073.57	A0A345U8S0;A0A345U7L1	A0A345U8S0	134	142	yes	no	2	0.00013789	90.601	1						772620
KTVDGPSQK	EEGLMTTVHATTATQKTVDGPSQKDWRGGR	ATTATQKTVDGPSQKDWRGGRGAGANIIPS	Q	K	T	Q	K	D	0	0	0	1	0	1	0	1	0	0	0	2	0	0	1	1	1	0	0	1	0	0	9		958.508	P54270	P54270	186	194	yes	yes	2	3.944e-75	133.13		1					2484700
LTDDQISKQ	______________________________	FSFLPDLTDDQISKQIEYAISQNWSVSIEH	D	L	T	K	Q	I	0	0	0	2	0	2	0	0	0	1	1	1	0	0	0	1	1	0	0	0	0	0	9		1046.52	A0A345U8W4;Q5UIT5;Q5UIS9;Q5UIS8;Q5UIS5;Q53UD2;Q8HC90;Q5UIT2;Q5UIT3	A0A345U8W4	14	22	yes	no	2	0.026524	70.816	1						954990
PSRNPNRK	IFFVSLFFFGFLSNDPSRNPNRKDLE____	FGFLSNDPSRNPNRKDLE____________	D	P	S	R	K	D	0	2	2	0	0	0	0	0	0	0	0	1	0	0	2	1	0	0	0	0	0	0	8		967.531	W8DX86;Q6B8Q2;A0A6C0AAJ9;A0A6C0A9I8;A0A6C0A974;A0A345U8X8;A0A345U7R9;A0A345U765;A0A345U6L0;A0A2Z2JIH9;A0A1P8D6H5	W8DX86	28	35	yes	no	2;3	9.8988e-23	113.1		2					1675400
RDHDAVQK	IAYHEIGHAIVGTLLRDHDAVQKVTLIPRG	AIVGTLLRDHDAVQKVTLIPRGQARGLTWF	L	R	D	Q	K	V	1	1	0	2	0	1	0	0	1	0	0	1	0	0	0	0	0	0	0	1	0	0	8		967.484	A0A345U966	A0A345U966	446	453	yes	yes	2	1.5036e-05	95.531	1						300930
RDPRTGEPA	LASIWHWVYWDLELFRDPRTGEPALDLPKI	WDLELFRDPRTGEPALDLPKIFGIHLLLSS	F	R	D	P	A	L	1	2	0	1	0	0	1	1	0	0	0	0	0	0	2	0	1	0	0	0	0	0	9		997.494	W8DVJ3;Q6B8Y4;A0A6C0A9S6;A0A6C0A9A3;A0A345U961;A0A345U7E8;A0A345U6U3;A0A6C0A9G4;A0A345U802;A0A2Z2JIQ4;A0A1P8D694	W8DVJ3	124	132	yes	no	2	0.09744	52.716	1						695780
RVSPQPGVDPIE	______________________________	ALFRVSPQPGVDPIEASAAVAGESSTATWT	F	R	V	I	E	A	0	1	0	1	0	1	1	1	0	1	0	0	0	0	3	1	0	0	0	2	0	0	12		1292.67	A0A0E3JLM8;A0A286MTJ2;A0A286MTJ4;A0A286MTH8;A0A8J9RPL4;A0A286MTG9;G0Z3G5;B8QMS1;Q5JCN8;Q5JCP7;G0Z3G3;Q95AM7;Q6YNU9;Q5JCN6;A0A286MTK2;A0A7U3RZ46;Q5JCN7;Q6YNS4;A9X288;A9X286;A9X277;A9X274;Q6YNW2;Q69B33;Q5JCN9;Q5JCP1;Q5JCP9;Q69B34;Q5JCP8;Q5JCP3;Q5JCP2;Q5JCP6;A0A411AQU4;Q5JCP5;A0A6C0A9M4;A0A1P8D6J2;A0A088AXN3;A0A088AXG9;A0A088AXG0;Q0R4E8;Q0R4F0	A0A0E3JLM8	5	16	yes	no	2	0.084937	42.001	1						845940
RVSPQPGVDPV	DPNYVVKDTDVLALFRVSPQPGVDPVEASA	LALFRVSPQPGVDPVEASAAVAGESSTATW	F	R	V	P	V	E	0	1	0	1	0	1	0	1	0	0	0	0	0	0	3	1	0	0	0	3	0	0	11		1149.61	A0A345U8W5;A0A0E3M4B8;A0A0E3M3Z2;A0A0E3JXQ1;A0A0E3JW86;A0A0E3JW83;A9UK31;A0A1L1YNZ2;A0A1L1YNU8;Q6YNV1;A0A810VCY3;A0A810SZI9;A0A109NH05;A0A0X7YEB0;A9UK22;A9UK16;A9UK15;A0A1L1YNV5;A0A1L1YP08;A0A1L1YNZ1;Q2TVW2;A0A0C6DWM8;A0A096VQQ8;E3P8U3;A0A8K1HDS6;A0A7U3RYE1;Q5JCR2;A0A810SZ56;Q6YNU7;A0A286QZR5;B0LVX3;A0A9E8DEY7;A0A1Z1D5L2;A0A1W6HV10;Q6YNV9;A0A9E8DF36;A0A1Z1DAL4;A0A218KFA6;A0A1Z1D4V6;A0A1Z1D4L8;A0A…	A0A345U8W5	45	55	yes	no	2	0.025612	56.432	1						1008600
SEDSLPIH	FNVLGEPVDNLGKIKSEDSLPIHRAAPLFT	DNLGKIKSEDSLPIHRAAPLFTQLETKPSI	K	S	E	I	H	R	0	0	0	1	0	0	1	0	1	1	1	0	0	0	1	2	0	0	0	0	0	0	8		896.424	A0A345U7U1;A0A345U787;A0A345U6N2;A0A2Z2JKR5;A0A1P8D6F5;A0A6C0AAM7;A0A6C0AA23;A0A6C0A8V2;Q6B8S4;W8DVP1;A0A345U900	A0A345U7U1	108	115	no	no	2	0.076127	66.994	1						604600
SLGTPIS	PIEEIGLVGVKEMYNSLGTPISAVAEGVRS	VGVKEMYNSLGTPISAVAEGVRSMKSVACS	N	S	L	I	S	A	0	0	0	0	0	0	0	1	0	1	1	0	0	0	1	2	1	0	0	0	0	0	7		673.365	W8DX81;Q6B8S7;A0A6C0AA14;A0A6C0A9B2;A0A345U903;A0A345U7U4;A0A345U790;A0A345U6N5;A0A2Z2JLR6;A0A1P8D6E8;A0A6C0A934	W8DX81	118	124	yes	no	1	0.027393	80.555		1					622590
TAEQVKRGK	TRTVSLEESGKTIILTAEQVKRGKRLFNNS	GKTIILTAEQVKRGKRLFNNSCAQCHNGGI	L	T	A	G	K	R	1	1	0	0	0	1	1	1	0	0	0	2	0	0	0	0	1	0	0	1	0	0	9		1015.58	A0A345U7K5	A0A345U7K5	49	57	yes	yes	2	0.021926	72.485	1						284160
RPDVVSPG	RELIVKQGGQQLFQKRPDVVSPGGNAYGEE	GQQLFQKRPDVVSPGGNAYGEEMTATCLRD	K	R	P	P	G	G	0	1	0	1	0	0	0	1	0	0	0	0	0	0	2	1	0	0	0	2	0	0	8		825.434	W8DX81;Q6B8S7;A0A6C0AA14;A0A6C0A9B2;A0A345U903;A0A345U7U4;A0A345U790;A0A345U6N5;A0A2Z2JLR6;A0A1P8D6E8;A0A6C0A934	W8DX81	62	69	yes	no	2	0.054233	55.676					2		0
AAGRFPS	______________________________	TTVISAADAAGRFPSSSDLESVQGNIQRAS	D	A	A	P	S	S	2	1	0	0	0	0	0	1	0	0	0	0	0	1	1	1	0	0	0	0	0	0	7		704.361	A0A345U8V1;A0A6C0A926;Q6B8M6;A0A345U6I3;A0A2Z2JIG1;A0A1P8D6L4;A0A6C0AAV4;A0A6C0AA93;A0A345U738;W8DWF3;A0A345U7P2	A0A345U8V1	14	20	no	no	2	0.011849	71.715		2					0
DQGNRITPS	CVGVMQNGQVEIIANDQGNRITPSYVAFTS	VEIIANDQGNRITPSYVAFTSEERLIGDAA	N	D	Q	P	S	Y	0	1	1	1	0	1	0	1	0	1	0	0	0	0	1	1	1	0	0	0	0	0	9		986.478	A0A345TTP2	A0A345TTP2	59	67	yes	yes	2	0.044725	55.37						1	0
DTIENVKTK	KTLTGKTITLEVESSDTIENVKTKIQDKEG	LEVESSDTIENVKTKIQDKEGIPPDQQRLI	S	D	T	T	K	I	0	0	1	1	0	0	1	0	0	1	0	2	0	0	0	0	2	0	0	1	0	0	9		1046.56	Q39926	Q39926	21	29	yes	no	2	0.062	56.729						1	0
GDKSNNNPIIS	IYIGANRGRGQVYPTGDKSNNNPIISSNNG	VYPTGDKSNNNPIISSNNGKVKNIVSLEKG	T	G	D	I	S	S	0	0	3	1	0	0	0	1	0	2	0	1	0	0	1	2	0	0	0	0	0	0	11		1157.57	A0A345U906;A0A6C0A8W7	A0A345U906	189	199	yes	no	2	0.070686	37.549	2						0
GELDRIK	KSIVNADAEARYLSPGELDRIKSFVLSGQR	AEARYLSPGELDRIKSFVLSGQRRLRIAQI	P	G	E	I	K	S	0	1	0	1	0	0	1	1	0	1	1	1	0	0	0	0	0	0	0	0	0	0	7		829.466	W8DX81;Q6B8S7;A0A6C0AA14;A0A6C0A9B2;A0A345U903;A0A345U7U4;A0A345U790;A0A345U6N5;A0A2Z2JLR6;A0A1P8D6E8;A0A6C0A934	W8DX81	21	27	yes	no	2	0.0013103	79.939				1			0
IELDEATRT	AVIIVFETLLNQVYAIELDEATRTVSLEES	LNQVYAIELDEATRTVSLEESGKTIILTAE	A	I	E	R	T	V	1	1	0	1	0	0	2	0	0	1	1	0	0	0	0	0	2	0	0	0	0	0	9		1046.52	A0A345U7K5;W8DX58;A0A6C0AA29;A0A345U701;A0A345U6E7;A0A2Z2JNN6;A0A1P8D6P9;A0A6C0A9P0	A0A345U7K5	28	36	yes	no	2	0.092451	41.448	2						0
IELDETTR	AVIIVFETLLSQVYAIELDETTRTVTLEES	LLSQVYAIELDETTRTVTLEESGKTITLTP	A	I	E	T	R	T	0	1	0	1	0	0	2	0	0	1	1	0	0	0	0	0	2	0	0	0	0	0	8		975.487	A0A345U8R4	A0A345U8R4	28	35	yes	yes	2	0.027137	75.109	1						0
IGNNPAKG	EAWSKIPDKLAFYDYIGNNPAKGGLFRAGP	KLAFYDYIGNNPAKGGLFRAGPMDKGDGIA	Y	I	G	K	G	G	1	0	2	0	0	0	0	2	0	1	0	1	0	0	1	0	0	0	0	0	0	0	8		769.408	W8DVJ3;Q6B8Y4;A0A6C0A9S6;A0A6C0A9A3;A0A345U961;A0A345U7E8;A0A345U6U3;A0A6C0A9G4;A0A345U802;A0A2Z2JIQ4;A0A1P8D694	W8DVJ3	315	322	yes	no	2	0.10044	43.814	1						0
ILLIIILII	NIYDRNTIINGCFFFILLIIILIINILIQE	NGCFFFILLIIILIINILIQECKRKIIIVS	F	I	L	I	I	N	0	0	0	0	0	0	0	0	0	6	3	0	0	0	0	0	0	0	0	0	0	0	9		1035.77	W8DVZ3	W8DVZ3	205	213	yes	yes	2	4.5303e-92	123.53	1						0
LVGPDAGKEM	ATIQAIQAMKEVTSSLVGPDAGKEMGVYFD	EVTSSLVGPDAGKEMGVYFDYICSGLS___	S	L	V	E	M	G	1	0	0	1	0	0	1	2	0	0	1	1	1	0	1	0	0	0	0	1	0	0	10		1015.5	W8DWD1;Q6B8S6;A0A6C0A9P9;A0A345U902;A0A345U7U3;A0A345U6N4	W8DWD1	140	149	yes	no	2	0.036722	48.283			2			1	0
LVGPLPGDKNQE	NVYIQPYSTTKDNILLVGPLPGDKNQEIIF	NILLVGPLPGDKNQEIIFPILSPDPSKDKN	L	L	V	Q	E	I	0	0	1	1	0	1	1	2	0	0	2	1	0	0	2	0	0	0	0	1	0	0	12		1265.66	A0A345U906;A0A6C0A8W7;A0A6C0AA36;A0A6C0A9Q1;A0A345U6N8	A0A345U906	140	151	yes	no	2	0.068072	38.293	1						0
MAAQDQPHE	FYTKNILLNEGIRAWMAAQDQPHENFIFPE	EGIRAWMAAQDQPHENFIFPEEVLPRGNAL	W	M	A	H	E	N	2	0	0	1	0	2	1	0	1	0	0	0	1	0	1	0	0	0	0	0	0	0	9		1025.42	W8DVH9;Q6B918;A0A6C0AA30;A0A6C0A9W7;A0A6C0A9J2;A0A345U996;A0A345U837;A0A345U7I3;A0A345U6X8;A0A2Z2JLX3;A0A1P8D646	W8DVH9	328	336	yes	no	2	7.8971e-25	101.64	1						0
QVGDGIAR	KYEQEIQVANIGTVLQVGDGIARVYGLDEV	ANIGTVLQVGDGIARVYGLDEVMAGELLEF	L	Q	V	A	R	V	1	1	0	1	0	1	0	2	0	1	0	0	0	0	0	0	0	0	0	1	0	0	8		814.43	W8DXF3;Q6B8Q8;A0A6C0A9M7;A0A6C0A927;A0A6C0A8R4;A0A345U8Y4;A0A345U7S5;A0A345U771	W8DXF3	34	41	yes	no	2	0.045748	54.205						1	0
SHAVTIK	RSQLQGKSLILNVGYSHAVTIKPPEDIILE	SLILNVGYSHAVTIKPPEDIILEVENNTNI	Y	S	H	I	K	P	1	0	0	0	0	0	0	0	1	1	0	1	0	0	0	1	1	0	0	1	0	0	7		754.434	A0A2Z2JIU5;A0A1P8D6A7	A0A2Z2JIU5	112	118	yes	no	2	0.0048842	77.748	1						0
SIEDVKQ	TTKKLSETSEELLKQSIEDVKQAFSV____	TSEELLKQSIEDVKQAFSV___________	Q	S	I	K	Q	A	0	0	0	1	0	1	1	0	0	1	0	1	0	0	0	1	0	0	0	1	0	0	7		817.418	W8DXF3;Q6B8Q8;A0A6C0A9M7;A0A6C0A927;A0A6C0A8R4;A0A345U8Y4;A0A345U7S5;A0A345U771;A0A345U6L6;A0A2Z2JIV6;A0A1P8D6G7	W8DXF3	493	499	yes	no	2	0.044208	59.795		1					0
TEDIGRNQ	IINRPAYEPGFELVRTEDIGRNQRYSFRSY	PGFELVRTEDIGRNQRYSFRSYATAKPEGS	R	T	E	N	Q	R	0	1	1	1	0	1	1	1	0	1	0	0	0	0	0	0	1	0	0	0	0	0	8		931.436	A0A345U751;A0A6C0AAY0;A0A6C0A9R3;Q6B8N9;A0A6C0A8S3;A0A345U8W4	A0A345U8W4	114	121	no	no	2	0.010577	82.305	1	1	1				2803900
KVKGPDSIIT	IEFPSGQLPRVFNALKVKGPDSIITCEVQQ	VFNALKVKGPDSIITCEVQQLLGDNRVRAV	L	K	V	I	T	C	0	0	0	1	0	0	0	1	0	2	0	2	0	0	1	1	1	0	0	1	0	0	10		1056.62	A0A345U900	A0A345U900	35	44	yes	yes	2	0.027932	67.169	2	3		1			1319700
RDGEIILR	PGGNCYTNRRMAACLRDGEIILRYISYALL	RRMAACLRDGEIILRYISYALLAGDASVLE	L	R	D	L	R	Y	0	2	0	1	0	0	1	1	0	2	1	0	0	0	0	0	0	0	0	0	0	0	8		970.556	A0A0B5KP94;A0A0B5KMB6;A0A0B5KMB0;A0A0B5KFW4;A0A0B5KFV8;A0A0B5KAJ5;A0A0B5KAJ1;W8DX91;A0A6C0AAU6;A0A6C0A9N0;A0A6C0A8M6;A0A345U8V2;A0A345U7P3;A0A345U739;A0A345U6I4;A0A2Z2JIF8;A0A1P8D6L0;A0A0B5KT90;A0A0B5KAK0;A0A0B5KT94;Q6B8M7	A0A0B5KP94	66	73	yes	no	2	1.002e-187	164.53	1	1	1				3593100
MKTPITEA	______________________________	______________________________	-	M	K	E	A	I	1	0	0	0	0	0	1	0	0	1	0	1	1	0	1	0	2	0	0	0	0	0	8		889.458	W8DX93;Q6B8L6;A0A6C0AA91;A0A6C0A9W0;A0A6C0A8N5;A0A345U8U1;A0A345U7N2;A0A345U728;A0A345U6H4;A0A2Z2JIF1;A0A1P8D6M4	W8DX93	1	8	yes	no	2	0.075897	67.032	1		1				9815900
QKRPDVVSPG	DNRELIVKQGGQQLFQKRPDVVSPGGNAYG	GQQLFQKRPDVVSPGGNAYGEEMTATCLRD	F	Q	K	P	G	G	0	1	0	1	0	1	0	1	0	0	0	1	0	0	2	1	0	0	0	2	0	0	10		1081.59	W8DX81;Q6B8S7;A0A6C0AA14;A0A6C0A9B2;A0A345U903;A0A345U7U4;A0A345U790;A0A345U6N5;A0A2Z2JLR6;A0A1P8D6E8	W8DX81	60	69	yes	no	2	0.0052456	83.265	1		1				1895800
ADNHDPVVKE	NIQRASARLEAAEKLADNHDPVVKEAGDAC	AAEKLADNHDPVVKEAGDACFGKYSYLKNS	L	A	D	K	E	A	1	0	1	2	0	0	1	0	1	0	0	1	0	0	1	0	0	0	0	2	0	0	10		1122.53	A0A345U7P2	A0A345U7P2	45	54	yes	yes	2	0.0034173	83.647		1	1				5506900
FQKRPDVVSPG	TDNRELIVKQGGQQLFQKRPDVVSPGGNAY	GQQLFQKRPDVVSPGGNAYGEEMTATCLRD	L	F	Q	P	G	G	0	1	0	1	0	1	0	1	0	0	0	1	0	1	2	1	0	0	0	2	0	0	11		1228.66	W8DX81;Q6B8S7;A0A6C0AA14;A0A6C0A9B2;A0A345U903;A0A345U7U4;A0A345U790;A0A345U6N5;A0A2Z2JLR6;A0A1P8D6E8	W8DX81	59	69	yes	no	2	0.022702	55.064	1		1				4282900
DNHDAVVKE	IQRASARLEAAAKLADNHDAVVKEAGDACF	AAAKLADNHDAVVKEAGDACFGKYSYLKNS	A	D	N	K	E	A	1	0	1	2	0	0	1	0	1	0	0	1	0	0	0	0	0	0	0	2	0	0	9		1025.48	A0A345U8V1;A0A6C0A926;Q6B8M6;A0A345U6I3;A0A2Z2JIG1;A0A1P8D6L4	A0A345U8V1	46	54	yes	no	2	1.2238e-25	111.82			1	1			719140
EDIGRNQ	INRPAYEPGFELVRTEDIGRNQRYSFRSYA	PGFELVRTEDIGRNQRYSFRSYATAKPEGS	T	E	D	N	Q	R	0	1	1	1	0	1	1	1	0	1	0	0	0	0	0	0	0	0	0	0	0	0	7		830.388	A0A345U751;A0A6C0AAY0;A0A6C0A9R3;Q6B8N9;A0A6C0A8S3;A0A345U8W4	A0A345U8W4	115	121	no	no	2	0.0088372	88.35				1			355250
GVDHIHAG	HGMNFRVICKWMRMAGVDHIHAGTVVGKLE	CKWMRMAGVDHIHAGTVVGKLEGDPLMIRG	A	G	V	A	G	T	1	0	0	1	0	0	0	2	2	1	0	0	0	0	0	0	0	0	0	1	0	0	8		804.388	A9UK32;A9UK35;A9UK26;V5Z265;A9UK14;A0A482D7S0;A9UK25;A9UK24;E0WVS9;E0WVS8;E0WVS6;E0WVS5;B1NAP2;Q32371;Q6YNW7;B1NAT2;Q6YNT0;Q6YNT2;Q6YNT1;A0A411AQU3;A0A411AQU5;B0LVX5;Q6B8P0;I1ZI38;A0A345U7Q6;A0A088AXX5;A0A088AXN1;A0A088AXG1;A0A088AXF6;A0A088AXF2;A0A088AXM8;A0A088AXT1;A0A088AXG5;A0A7U3K2Q0;A0A5B8NH20;A0A5B8NIL3;Q5S8E6;A9UK40;A0A0E3JLM8;A0A286MTJ2;A0A286MTJ4;A0A286MTH8;A0A8J9RPL4;A0A286MTG9;G0Z3G5;…	A0A345U8W5	325	332	no	no	2	0.001172	91.093			1				1425100
HDPVVKE	RASARLEAAEKLADNHDPVVKEAGDACFGK	AAEKLADNHDPVVKEAGDACFGKYSYLKNS	N	H	D	K	E	A	0	0	0	1	0	0	1	0	1	0	0	1	0	0	1	0	0	0	0	2	0	0	7		822.424	A0A345U7P2	A0A345U7P2	48	54	yes	yes	2	0.010722	84.699				1			700660
NHDPVVKE	QRASARLEAAEKLADNHDPVVKEAGDACFG	AAEKLADNHDPVVKEAGDACFGKYSYLKNS	D	N	H	K	E	A	0	0	1	1	0	0	1	0	1	0	0	1	0	0	1	0	0	0	0	2	0	0	8		936.466	A0A345U7P2	A0A345U7P2	47	54	yes	yes	2	0.062195	69.905				1			359020
RVAPEEHPVL	______________________________	FYNELRVAPEEHPVLLTEAPLNPKANREKM	L	R	V	V	L	L	1	1	0	0	0	0	2	0	1	0	1	0	0	0	2	0	0	0	0	2	0	0	10		1145.62	A7XUI4	A7XUI4	6	15	yes	yes	2	0.070933	51.854			1				480400
TTDDVPAA	DGFEYLPGEEQPKIYTTDDVPAAIEMDEII	EEQPKIYTTDDVPAAIEMDEIIWAAYRQIF	Y	T	T	A	A	I	2	0	0	2	0	0	0	0	0	0	0	0	0	0	1	0	2	0	0	1	0	0	8		788.355	A0A345U6I6;A0A8F7CHY9;A0A345U8V4;W8DVR6	A0A345U6I6	33	40	yes	no	1	0.0041764	85.306				1			274510
ISEGNKRLD	______________________________	QALKNFISEGNKRLDAVNAIVSNASCIVSD	F	I	S	L	D	A	0	1	1	1	0	0	1	1	0	1	1	1	0	0	0	1	0	0	0	0	0	0	9		1030.54	A0A0B5KP94;A0A0B5KMB6;A0A0B5KMB0;A0A0B5KFW4;A0A0B5KFV8;A0A0B5KAJ5;A0A0B5KAJ1;W8DX91;A0A6C0AAU6;A0A6C0A9N0;A0A6C0A8M6;A0A345U8V2;A0A345U7P3;A0A345U739;A0A345U6I4;A0A2Z2JIF8;A0A1P8D6L0	A0A0B5KP94	13	21	yes	no	2	0.01281	81.548				1		1	908090
NHDPVVK	QRASARLEAAEKLADNHDPVVKEAGDACFG	EAAEKLADNHDPVVKEAGDACFGKYSYLKN	D	N	H	V	K	E	0	0	1	1	0	0	0	0	1	0	0	1	0	0	1	0	0	0	0	2	0	0	7		807.424	A0A345U7P2	A0A345U7P2	47	53	yes	yes	2	1.3806e-29	119.57	1		1	1	1	1	3970600
FQKRPDVVSPGGN	TDNRELIVKQGGQQLFQKRPDVVSPGGNAY	QLFQKRPDVVSPGGNAYGEEMTATCLRDLD	L	F	Q	G	N	A	0	1	1	1	0	1	0	2	0	0	0	1	0	1	2	1	0	0	0	2	0	0	13		1399.72	W8DX81;Q6B8S7;A0A6C0AA14;A0A6C0A9B2;A0A345U903;A0A345U7U4;A0A345U790;A0A345U6N5;A0A2Z2JLR6;A0A1P8D6E8	W8DX81	59	71	yes	no	2;3	1.609e-18	119.68	1	2	2	1	2	1	15301000
FRVSPQPGVDPVEAS	WDPNYVVKDTDVLALFRVSPQPGVDPVEAS	FRVSPQPGVDPVEASAAVAGESSTATWTVV	L	F	R	A	S	A	1	1	0	1	0	1	1	1	0	0	0	0	0	1	3	2	0	0	0	3	0	0	15		1583.79	A0A345U8W5;A0A0E3M4B8;A0A0E3M3Z2;A0A0E3JXQ1;A0A0E3JW86;A0A0E3JW83;A9UK31;A0A1L1YNZ2;A0A1L1YNU8;Q6YNV1;A0A810VCY3;A0A810SZI9;A0A109NH05;A0A0X7YEB0;A9UK22;A9UK16;A9UK15;A0A1L1YNV5;A0A1L1YP08;A0A1L1YNZ1;Q2TVW2;A0A0C6DWM8;A0A096VQQ8;E3P8U3;A0A8K1HDS6;A0A7U3RYE1;Q5JCR2;A0A810SZ56;Q6YNU7;A0A286QZR5;B0LVX3;A0A9E8DEY7;A0A1Z1D5L2;A0A1W6HV10;Q6YNV9;A0A9E8DF36;A0A1Z1DAL4;A0A218KFA6;A0A1Z1D4V6;A0A1Z1D4L8;A0A…	A0A345U8W5	44	58	yes	no	2	1.711e-11	81.525	1	1	2	1	1	1	6565700
DNHDPVVK	IQRASARLEAAEKLADNHDPVVKEAGDACF	EAAEKLADNHDPVVKEAGDACFGKYSYLKN	A	D	N	V	K	E	0	0	1	2	0	0	0	0	1	0	0	1	0	0	1	0	0	0	0	2	0	0	8		922.451	A0A345U7P2	A0A345U7P2	46	53	yes	yes	2	2.4031e-43	124.83		1	1	1	1		6073300
TDDQITKQ	______________________________	FSFLPDLTDDQITKQIEYAMKQNWSISIEH	L	T	D	K	Q	I	0	0	0	2	0	2	0	0	0	1	0	1	0	0	0	0	2	0	0	0	0	0	8		947.456	A0A345U751;Q8HRJ9;Q8HBI9;Q32348;B4UWH0;B4UWG0;B4UWF4;B4UWE8;Q5UIS1;R4V0S8;Q85BC2;A0A6C0AAY0;A0A6C0A9R3;A0A345U7Q5;Q53UD8;B4UWF0;Q53UF8;Q53UE4;Q53UD6;B4UWF8;R4VGB8;Q85XD7;Q85XD4;Q85XC8;Q85XC5;Q85BN9;Q85BC1;Q85A45;B5THF6;B5THF5;B5THF4;B5THF0;B5THE5;A0A6H1PN51;W8DVQ8;A0A345U6J6;A0A1P8D6I9;B4UWF6;Q5UIS3	A0A345U751	15	22	yes	no	2	3.7526e-17	111.17	1		1	1		1	6237300
RTEDIGRNQ	FIINRPAYEPGFELVRTEDIGRNQRYSFRS	PGFELVRTEDIGRNQRYSFRSYATAKPEGS	V	R	T	N	Q	R	0	2	1	1	0	1	1	1	0	1	0	0	0	0	0	0	1	0	0	0	0	0	9		1087.54	A0A345U751;A0A6C0AAY0;A0A6C0A9R3;Q6B8N9;A0A6C0A8S3;A0A345U8W4	A0A345U8W4	113	121	no	no	2	9.5608e-05	92.051				1		1	1086100
DAAGRFPS	______________________________	TTVISAADAAGRFPSSSDLESVQGNIQRAS	A	D	A	P	S	S	2	1	0	1	0	0	0	1	0	0	0	0	0	1	1	1	0	0	0	0	0	0	8		819.388	A0A345U8V1;A0A6C0A926;Q6B8M6;A0A345U6I3;A0A2Z2JIG1;A0A1P8D6L4;A0A6C0AAV4;A0A6C0AA93;A0A345U738;W8DWF3;A0A345U7P2	A0A345U8V1	13	20	no	no	1;2	1.3915e-05	95.909	1	1	1	2	1	1	43188000
RVSPQPGVDPVE	DPNYVVKDTDVLALFRVSPQPGVDPVEASA	ALFRVSPQPGVDPVEASAAVAGESSTATWT	F	R	V	V	E	A	0	1	0	1	0	1	1	1	0	0	0	0	0	0	3	1	0	0	0	3	0	0	12		1278.66	A0A345U8W5;A0A0E3M4B8;A0A0E3M3Z2;A0A0E3JXQ1;A0A0E3JW86;A0A0E3JW83;A9UK31;A0A1L1YNZ2;A0A1L1YNU8;Q6YNV1;A0A810VCY3;A0A810SZI9;A0A109NH05;A0A0X7YEB0;A9UK22;A9UK16;A9UK15;A0A1L1YNV5;A0A1L1YP08;A0A1L1YNZ1;Q2TVW2;A0A0C6DWM8;A0A096VQQ8;E3P8U3;A0A8K1HDS6;A0A7U3RYE1;Q5JCR2;A0A810SZ56;Q6YNU7;A0A286QZR5;B0LVX3;A0A9E8DEY7;A0A1Z1D5L2;A0A1W6HV10;Q6YNV9;A0A9E8DF36;A0A1Z1DAL4;A0A218KFA6;A0A1Z1D4V6;A0A1Z1D4L8;A0A…	A0A345U8W5	45	56	yes	no	2	5.572e-48	118.18	1	1	1	1	1	1	10553000
GQMNEPPGAR	INADDLKESKVALVYGQMNEPPGARMRVGL	VALVYGQMNEPPGARMRVGLTALTMAEYFR	Y	G	Q	A	R	M	1	1	1	0	0	1	1	2	0	0	0	0	1	0	2	0	0	0	0	0	0	0	10		1055.48	A0A345U7U1;A0A345U787;A0A345U6N2;A0A2Z2JKR5;A0A1P8D6F5;A0A6C0AAM7;A0A6C0AA23;A0A6C0A8V2;Q6B8S4;W8DVP1;A0A345U900	A0A345U7U1	219	228	no	no	2	4.5521e-67	131.06	1	2	1	1	1	1	17391000
VGPDAGKE	TIQAIQAMKEVTSSLVGPDAGKEMGVYFDY	KEVTSSLVGPDAGKEMGVYFDYICSGLS__	L	V	G	K	E	M	1	0	0	1	0	0	1	2	0	0	0	1	0	0	1	0	0	0	0	1	0	0	8		771.376	W8DWD1;Q6B8S6;A0A6C0A9P9;A0A345U902;A0A345U7U3;A0A345U6N4	W8DWD1	141	148	yes	no	2	0.0018809	89.296	1	1	1	1	1	1	17211000
IQDKEGIPPDQQ	LEVESSDTIENVKTKIQDKEGIPPDQQRLI	KTKIQDKEGIPPDQQRLIFAGKQLEDGRTL	K	I	Q	Q	Q	R	0	0	0	2	0	3	1	1	0	2	0	1	0	0	2	0	0	0	0	0	0	0	12		1366.67	Q39926;A7XUI7	Q39926	30	41	yes	no	2	3.5295e-89	133.99	1	1	1	1	1	1	16943000
SIKIPDEDAE	SLDTVELVMALEDAFSIKIPDEDAEKIANL	LEDAFSIKIPDEDAEKIANLSQAVEFIQDA	F	S	I	A	E	K	1	0	0	2	0	0	2	0	0	2	0	1	0	0	1	1	0	0	0	0	0	0	10		1115.53	A0A345U920	A0A345U920	57	66	yes	yes	2	0.0043154	83.206	1	1	1	1	1	1	8599300
TDDQISKQ	______________________________	FSFLPDLTDDQISKQIEYAISQNWSVSIEH	L	T	D	K	Q	I	0	0	0	2	0	2	0	0	0	1	0	1	0	0	0	1	1	0	0	0	0	0	8		933.44	A0A345U8W4;Q5UIT5;Q5UIS9;Q5UIS8;Q5UIS5;Q53UD2;Q8HC90;Q5UIT2;Q5UIT3	A0A345U8W4	15	22	yes	no	2	1.4055e-85	139.14	1	1	1	1	1	1	20203000
ADNHDAVVKE	NIQRASARLEAAAKLADNHDAVVKEAGDAC	AAAKLADNHDAVVKEAGDACFGKYSYLKNS	L	A	D	K	E	A	2	0	1	2	0	0	1	0	1	0	0	1	0	0	0	0	0	0	0	2	0	0	10		1096.51	A0A345U8V1;A0A6C0A926;Q6B8M6;A0A345U6I3;A0A2Z2JIG1;A0A1P8D6L4	A0A345U8V1	45	54	yes	no	2	6.9694e-16	105.14		1		1	1	1	3560100
AIDSMIPIGR	IGRQSVCEPLQTGITAIDSMIPIGRGQREL	QTGITAIDSMIPIGRGQRELIIGDRQTGKT	T	A	I	G	R	G	1	1	0	1	0	0	0	1	0	3	0	0	1	0	1	1	0	0	0	0	0	0	10		1071.57	W8DXF3;Q6B8Q8;A0A6C0A9M7;A0A6C0A927;A0A6C0A8R4;A0A345U8Y4;A0A345U7S5;A0A345U771;A0A345U6L6;A0A2Z2JIV6;A0A1P8D6G7	W8DXF3	153	162	yes	no	2	0.024176	59.245	1			1	1	1	2704200
TDDQITK	______________________________	TFSFLPDLTDDQITKQIEYAMKQNWSISIE	L	T	D	T	K	Q	0	0	0	2	0	1	0	0	0	1	0	1	0	0	0	0	2	0	0	0	0	0	7		819.397	A0A345U751;Q8HRJ9;Q8HBI9;Q32348;B4UWH0;B4UWG0;B4UWF4;B4UWE8;Q5UIS1;R4V0S8;Q85BC2;A0A6C0AAY0;A0A6C0A9R3;A0A345U7Q5;Q53UD8;B4UWF0;Q53UF8;Q53UE4;Q53UD6;B4UWF8;R4VGB8;Q85XD7;Q85XD4;Q85XC8;Q85XC5;Q85BN9;Q85BC1;Q85A45;B5THF6;B5THF5;B5THF4;B5THF0;B5THE5;A0A6H1PN51;W8DVQ8;A0A345U6J6;A0A1P8D6I9;B4UWF6;Q5UIS3	A0A345U751	15	21	yes	no	2	2.5175e-170	152.34	1	1	1		1	1	1699700
VGPDAGKEM	TIQAIQAMKEVTSSLVGPDAGKEMGVYFDY	EVTSSLVGPDAGKEMGVYFDYICSGLS___	L	V	G	E	M	G	1	0	0	1	0	0	1	2	0	0	0	1	1	0	1	0	0	0	0	1	0	0	9		902.417	W8DWD1;Q6B8S6;A0A6C0A9P9;A0A345U902;A0A345U7U3;A0A345U6N4	W8DWD1	141	149	yes	no	2	2.8052e-18	110.31	1	2	1	1	2	2	115670000
GGGTIGHPDGIQA	HQLLDYLGNDVVLQFGGGTIGHPDGIQAGA	QFGGGTIGHPDGIQAGATANRVALEAMVLA	F	G	G	Q	A	G	1	0	0	1	0	1	0	5	1	2	0	0	0	0	1	0	1	0	0	0	0	0	13		1178.57	A9UK32;A9UK35;A9UK26;V5Z265;A9UK14;A0A482D7S0;A9UK25;A9UK24;E0WVS9;E0WVS8;E0WVS6;E0WVS5;B1NAP2;Q32371;Q6YNW7;B1NAT2;Q6YNT0;Q6YNT2;Q6YNT1;A0A411AQU3;A0A411AQU5;B0LVX5;Q6B8P0;I1ZI38;A0A345U7Q6;A0A088AXX5;A0A088AXN1;A0A088AXG1;A0A088AXF6;A0A088AXF2;Q0R4E7;A0A088AXM8;A0A088AXT1;A0A088AXG5;A0A1Z1D6W4;A0A0E3JLM8;A0A286MTJ2;A0A286MTJ4;A0A286MTH8;A0A8J9RPL4;A0A286MTG9;G0Z3G5;B8QMS1;Q5JCN8;Q5JCP7;G0Z3G3;Q…	A0A345U8W5	406	418	no	no	2	1.4874e-07	83.168	1	1	1	1	1	1	14326000
ADNHDAVVK	NIQRASARLEAAAKLADNHDAVVKEAGDAC	EAAAKLADNHDAVVKEAGDACFGKYSYLKN	L	A	D	V	K	E	2	0	1	2	0	0	0	0	1	0	0	1	0	0	0	0	0	0	0	2	0	0	9		967.472	A0A345U8V1;A0A6C0A926;Q6B8M6;A0A345U6I3;A0A2Z2JIG1;A0A1P8D6L4	A0A345U8V1	45	53	yes	no	2;3	6.5516e-171	159.1	3	4	3	2	2	1	186060000
DNHDAVVK	IQRASARLEAAAKLADNHDAVVKEAGDACF	EAAAKLADNHDAVVKEAGDACFGKYSYLKN	A	D	N	V	K	E	1	0	1	2	0	0	0	0	1	0	0	1	0	0	0	0	0	0	0	2	0	0	8		896.435	A0A345U8V1;A0A6C0A926;Q6B8M6;A0A345U6I3;A0A2Z2JIG1;A0A1P8D6L4	A0A345U8V1	46	53	yes	no	2	2.3116e-70	134.81	1	2	1	1	1	1	144510000
GRFPSSS	MKSVITTVISAADAAGRFPSSSDLESVQGN	VISAADAAGRFPSSSDLESVQGNIQRASAR	A	G	R	S	S	D	0	1	0	0	0	0	0	1	0	0	0	0	0	1	1	3	0	0	0	0	0	0	7		736.35	A0A345U8V1;A0A6C0A926;Q6B8M6;A0A345U6I3;A0A2Z2JIG1;A0A1P8D6L4;A0A6C0AAV4;A0A6C0AA93;A0A345U738;W8DWF3;A0A345U7P2	A0A345U8V1	16	22	no	no	2	2.5877e-08	103.29	2	1	1	1	1	1	5622700
NTDIPISPR	LAAIKEFTTGDLIANNTDIPISPR______	GDLIANNTDIPISPR_______________	N	N	T	P	R	-	0	1	1	1	0	0	0	0	0	2	0	0	0	0	2	1	1	0	0	0	0	0	9		1011.53	A0A345U8S0	A0A345U8S0	177	185	yes	yes	2	8.1843e-76	136.75	1	1	1	1	1	1	9127700
DAAGRFPSSS	______________________________	VISAADAAGRFPSSSDLESVQGNIQRASAR	A	D	A	S	S	D	2	1	0	1	0	0	0	1	0	0	0	0	0	1	1	3	0	0	0	0	0	0	10		993.452	A0A345U8V1;A0A6C0A926;Q6B8M6;A0A345U6I3;A0A2Z2JIG1;A0A1P8D6L4;A0A6C0AAV4;A0A6C0AA93;A0A345U738;W8DWF3;A0A345U7P2	A0A345U8V1	13	22	no	no	2	3.9097e-53	124.92	1	1	1	1	1	1	61434000
TDAPSVK	VTVSFYGGKLNGKVFTDAPSVKKYARKAQL	GKLNGKVFTDAPSVKKYARKAQLGEVFEFD	F	T	D	V	K	K	1	0	0	1	0	0	0	0	0	0	0	1	0	0	1	1	1	0	0	1	0	0	7		716.37	W8DVJ3;Q6B8Y4;A0A6C0A9S6;A0A6C0A9A3;A0A345U961;A0A345U7E8;A0A345U6U3	W8DVJ3	412	418	yes	no	2	0.0014851	94.407	1	1	1	1	1	1	17582000
MKSVITT	______________________________	______________________________	-	M	K	T	T	V	0	0	0	0	0	0	0	0	0	1	0	1	1	0	0	1	2	0	0	1	0	0	7		778.426	A0A345U8V1;A0A6C0A926;Q6B8M6;A0A345U6I3;A0A2Z2JIG1;A0A1P8D6L4;A0A6C0AAV4;A0A6C0AA93;A0A345U738;W8DWF3;A0A345U7P2	A0A345U8V1	1	7	no	no	2	1.2881e-13	108.24	1	1	1	1	1	1	99532000
TEAPLNPK	YNELRVAPEEHPVLLTEAPLNPKANREKMT	EEHPVLLTEAPLNPKANREKMTQMMFETFN	L	T	E	P	K	A	1	0	1	0	0	0	1	0	0	0	1	1	0	0	2	0	1	0	0	0	0	0	8		868.465	A7XUI4	A7XUI4	17	24	yes	yes	2	4.0089e-32	119.57	1	1	1	1	1	1	25543000
MKTPITE	______________________________	______________________________	-	M	K	T	E	A	0	0	0	0	0	0	1	0	0	1	0	1	1	0	1	0	2	0	0	0	0	0	7		818.421	W8DX93;Q6B8L6;A0A6C0AA91;A0A6C0A9W0;A0A6C0A8N5;A0A345U8U1;A0A345U7N2;A0A345U728;A0A345U6H4;A0A2Z2JIF1;A0A1P8D6M4	W8DX93	1	7	yes	no	2	5.9415e-05	98.418	2	2	1	1	1	1	102160000
TDDQISK	______________________________	TFSFLPDLTDDQISKQIEYAISQNWSVSIE	L	T	D	S	K	Q	0	0	0	2	0	1	0	0	0	1	0	1	0	0	0	1	1	0	0	0	0	0	7		805.382	A0A345U8W4;Q5UIT5;Q5UIS9;Q5UIS8;Q5UIS5;Q53UD2;Q8HC90;Q5UIT2;Q5UIT3	A0A345U8W4	15	21	yes	no	2	6.5854e-125	147.69	1	1	1	1	1	1	21686000
ADNHDPVVK	NIQRASARLEAAEKLADNHDPVVKEAGDAC	EAAEKLADNHDPVVKEAGDACFGKYSYLKN	L	A	D	V	K	E	1	0	1	2	0	0	0	0	1	0	0	1	0	0	1	0	0	0	0	2	0	0	9		993.488	A0A345U7P2	A0A345U7P2	45	53	yes	yes	2	2.8617e-47	122.19	2	1	1	1	1	1	56270000
SPGELDRIK	ITKSIVNADAEARYLSPGELDRIKSFVLSG	AEARYLSPGELDRIKSFVLSGQRRLRIAQI	L	S	P	I	K	S	0	1	0	1	0	0	1	1	0	1	1	1	0	0	1	1	0	0	0	0	0	0	9		1013.55	W8DX81;Q6B8S7;A0A6C0AA14;A0A6C0A9B2;A0A345U903;A0A345U7U4;A0A345U790;A0A345U6N5;A0A2Z2JLR6;A0A1P8D6E8;A0A6C0A934	W8DX81	19	27	yes	no	2;3	8.9827e-91	138.54	1	2	3	2	2	3	7095800
RQPEVEGK	IGQGSAAANAVEGIARQPEVEGKIRGTLLL	NAVEGIARQPEVEGKIRGTLLLSLAFMESL	A	R	Q	G	K	I	0	1	0	0	0	1	2	1	0	0	0	1	0	0	1	0	0	0	0	1	0	0	8		941.493	W8DX84;Q6B8R2;A0A6C0AAT1;A0A6C0A9L9;A0A6C0A981;A0A345U8Y8;A0A345U7S9;A0A345U775;A0A345U6M0;A0A2Z2JIJ0;A0A1P8D6G8	W8DX84	41	48	yes	no	2	6.1559e-44	126.52	2	1	1	1	1	1	5076600
ADNHAAVVK	NIQRASARLEAAEKLADNHAAVVKEAGDAC	EAAEKLADNHAAVVKEAGDACFGKYSYLKN	L	A	D	V	K	E	3	0	1	1	0	0	0	0	1	0	0	1	0	0	0	0	0	0	0	2	0	0	9		923.482	W8DWF3	W8DWF3	45	53	yes	yes	2	0.013957	81.191	1		1	1	1		11466000
KRPDVVSPG	NRELIVKQGGQQLFQKRPDVVSPGGNAYGE	GQQLFQKRPDVVSPGGNAYGEEMTATCLRD	Q	K	R	P	G	G	0	1	0	1	0	0	0	1	0	0	0	1	0	0	2	1	0	0	0	2	0	0	9		953.529	W8DX81;Q6B8S7;A0A6C0AA14;A0A6C0A9B2;A0A345U903;A0A345U7U4;A0A345U790;A0A345U6N5;A0A2Z2JLR6;A0A1P8D6E8	W8DX81	61	69	yes	no	2	0.00056317	89.142	1	1	1	1	1	1	11251000
DAAGRFPSS	______________________________	TVISAADAAGRFPSSSDLESVQGNIQRASA	A	D	A	S	S	S	2	1	0	1	0	0	0	1	0	0	0	0	0	1	1	2	0	0	0	0	0	0	9		906.42	A0A345U8V1;A0A6C0A926;Q6B8M6;A0A345U6I3;A0A2Z2JIG1;A0A1P8D6L4;A0A6C0AAV4;A0A6C0AA93;A0A345U738;W8DWF3;A0A345U7P2	A0A345U8V1	13	21	no	no	2	7.2674e-05	92.838	1		1		1		4458500
ARPIDAK	IPVGDSFLGRVVDPLARPIDAKGLPNSSET	LGRVVDPLARPIDAKGLPNSSETRLIESYA	L	A	R	A	K	G	2	1	0	1	0	0	0	0	0	1	0	1	0	0	1	0	0	0	0	0	0	0	7		769.445	W8DXF3;Q6B8Q8;A0A6C0A9M7;A0A6C0A927;A0A6C0A8R4;A0A345U8Y4;A0A345U7S5;A0A345U771;A0A345U6L6;A0A2Z2JIV6;A0A1P8D6G7	W8DXF3	113	119	yes	no	2	0.005195	91.906	1	1	1		1		38090000
QKRPDVVSPGGN	DNRELIVKQGGQQLFQKRPDVVSPGGNAYG	QLFQKRPDVVSPGGNAYGEEMTATCLRDLD	F	Q	K	G	N	A	0	1	1	1	0	1	0	2	0	0	0	1	0	0	2	1	0	0	0	2	0	0	12		1252.65	W8DX81;Q6B8S7;A0A6C0AA14;A0A6C0A9B2;A0A345U903;A0A345U7U4;A0A345U790;A0A345U6N5;A0A2Z2JLR6;A0A1P8D6E8	W8DX81	60	71	yes	no	2	7.9337e-15	118.18				1	1	1	2437000
LADNHDAVVK	GNIQRASARLEAAAKLADNHDAVVKEAGDA	EAAAKLADNHDAVVKEAGDACFGKYSYLKN	K	L	A	V	K	E	2	0	1	2	0	0	0	0	1	0	1	1	0	0	0	0	0	0	0	2	0	0	10		1080.56	A0A345U8V1;A0A6C0A926;Q6B8M6;A0A345U6I3;A0A2Z2JIG1;A0A1P8D6L4	A0A345U8V1	44	53	yes	no	2	1.0706e-06	97.565		1	1	1	1	1	6651000
RVSPQPGVDPIEAS	______________________________	FRVSPQPGVDPIEASAAVAGESSTATWTVV	F	R	V	A	S	A	1	1	0	1	0	1	1	1	0	1	0	0	0	0	3	2	0	0	0	2	0	0	14		1450.74	A0A0E3JLM8;A0A286MTJ2;A0A286MTJ4;A0A286MTH8;A0A8J9RPL4;A0A286MTG9;G0Z3G5;B8QMS1;Q5JCN8;Q5JCP7;G0Z3G3;Q95AM7;Q6YNU9;Q5JCN6;A0A286MTK2;A0A7U3RZ46;Q5JCN7;Q6YNS4;A9X288;A9X286;A9X277;A9X274;Q6YNW2;Q69B33;Q5JCN9;Q5JCP1;Q5JCP9;Q69B34;Q5JCP8;Q5JCP3;Q5JCP2;Q5JCP6;A0A411AQU4;Q5JCP5;A0A6C0A9M4;A0A1P8D6J2;A0A088AXN3;A0A088AXG9;A0A088AXG0;Q0R4E8;Q0R4F0	A0A0E3JLM8	5	18	yes	no	2	0.00031693	54.486	1	1	1		1	1	5966900
GGGTIGHPDGIQ	HQLLDYLGNDVVLQFGGGTIGHPDGIQAGA	LQFGGGTIGHPDGIQAGATANRVALEAMVL	F	G	G	I	Q	A	0	0	0	1	0	1	0	5	1	2	0	0	0	0	1	0	1	0	0	0	0	0	12		1107.53	A9UK32;A9UK35;A9UK26;V5Z265;A9UK14;A0A482D7S0;A9UK25;A9UK24;E0WVS9;E0WVS8;E0WVS6;E0WVS5;B1NAP2;Q32371;Q6YNW7;B1NAT2;Q6YNT0;Q6YNT2;Q6YNT1;A0A411AQU3;A0A411AQU5;B0LVX5;Q6B8P0;I1ZI38;A0A345U7Q6;A0A088AXX5;A0A088AXN1;A0A088AXG1;A0A088AXF6;A0A088AXF2;Q0R4E7;A0A088AXM8;A0A088AXT1;A0A088AXG5;A0A1Z1D6W4;Q5S8E6;A0A0E3JLM8;A0A286MTJ2;A0A286MTJ4;A0A286MTH8;A0A8J9RPL4;A0A286MTG9;G0Z3G5;B8QMS1;Q5JCN8;Q5JCP7;G…	A0A345U8W5	406	417	no	no	2	8.6996e-06	85.67	1	1		1	1	1	7467500
HTEDPHPR	QIEYAISQNWSVSIEHTEDPHPRNNYWELW	NWSVSIEHTEDPHPRNNYWELWGLPLFDIK	E	H	T	P	R	N	0	1	0	1	0	0	1	0	2	0	0	0	0	0	2	0	1	0	0	0	0	0	8		987.452	A0A345U751;Q8HRJ9;Q8HBI9;Q32348;B4UWH0;B4UWG0;B4UWF4;B4UWE8;Q5UIS1;R4V0S8;Q85BC2;A0A345U7Q5;Q53UD8;B4UWF0;A0A345U8W4;Q5UIT5;Q5UIS9;Q5UIS8;Q5UIS5;Q53UD2	A0A345U8W4	37	44	no	no	2;3	0	265.56	4	2	2	1	1	2	90942000
ISEGNKRL	______________________________	LQALKNFISEGNKRLDAVNAIVSNASCIVS	F	I	S	R	L	D	0	1	1	0	0	0	1	1	0	1	1	1	0	0	0	1	0	0	0	0	0	0	8		915.514	A0A0B5KP94;A0A0B5KMB6;A0A0B5KMB0;A0A0B5KFW4;A0A0B5KFV8;A0A0B5KAJ5;A0A0B5KAJ1;W8DX91;A0A6C0AAU6;A0A6C0A9N0;A0A6C0A8M6;A0A345U8V2;A0A345U7P3;A0A345U739;A0A345U6I4;A0A2Z2JIF8;A0A1P8D6L0	A0A0B5KP94	13	20	yes	no	2;3	1.7889e-121	149.4	1	1	1	1	1	1	5058300
GSKLMPDKK	HTTTLILVKGALDARGSKLMPDKKDFGYSF	GALDARGSKLMPDKKDFGYSFPCDGPGRGG	R	G	S	K	K	D	0	0	0	1	0	0	0	1	0	0	1	3	1	0	1	1	0	0	0	0	0	0	9		1002.55	W8DX77;Q6B8U7;A0A6C0A9K7;A0A6C0A9C7;A0A6C0A8T1;A0A345U924;A0A345U7W5;A0A345U7B1;A0A345U6Q6;A0A2Z2JIS8;A0A1P8D6C8	W8DX77	543	551	yes	no	2	4.6661e-18	109.71				1	1	1	2265600
SPDPSKDKNVH	PLPGDKNQEIIFPILSPDPSKDKNVHFLKY	FPILSPDPSKDKNVHFLKYPIYIGANRGRG	L	S	P	V	H	F	0	0	1	2	0	0	0	0	1	0	0	2	0	0	2	2	0	0	0	1	0	0	11		1222.59	A0A345U906	A0A345U906	158	168	yes	yes	2;3	6.7025e-37	114.89	1		1	2	2	2	6219300
NHDAVVK	QRASARLEAAAKLADNHDAVVKEAGDACFG	EAAAKLADNHDAVVKEAGDACFGKYSYLKN	D	N	H	V	K	E	1	0	1	1	0	0	0	0	1	0	0	1	0	0	0	0	0	0	0	2	0	0	7		781.408	A0A345U8V1;A0A6C0A926;Q6B8M6;A0A345U6I3;A0A2Z2JIG1;A0A1P8D6L4	A0A345U8V1	47	53	yes	no	2	8.2965e-21	113.7	1	1		1	1	1	17826000
TEDPHPR	IEYAISQNWSVSIEHTEDPHPRNNYWELWG	NWSVSIEHTEDPHPRNNYWELWGLPLFDIK	H	T	E	P	R	N	0	1	0	1	0	0	1	0	1	0	0	0	0	0	2	0	1	0	0	0	0	0	7		850.393	A0A345U751;Q8HRJ9;Q8HBI9;Q32348;B4UWH0;B4UWG0;B4UWF4;B4UWE8;Q5UIS1;R4V0S8;Q85BC2;A0A6C0AAY0;A0A6C0A9R3;A0A345U7Q5;Q53UD8;B4UWF0;Q6B8N9;A0A6C0A8S3;Q53UF8;Q53UE4;Q53UD6;B4UWF8;R4VGB8;Q85XD7;Q85XD4;Q85XC8;Q85XC5;Q85BN9;Q85BC1;Q85A45;B5THF6;B5THF5;B5THF4;B5THF0;B5THE5;A0A6H1PN51;W8DVQ8;A0A345U6J6;A0A1P8D6I9;Q53UE2;Q8HRK7;Q8HRK1;Q8HBI8;R4V8N0;A0A290WIE5;A0A290WIE8;Q85XD3;Q85CM6;A0A290WG89;B5THF2;B5THF…	A0A345U8W4	38	44	no	no	2	3.6462e-100	148.28	1	1			1	1	12990000
GAQLDPNNPGLKE	CKRFYYASSACIYPEGAQLDPNNPGLKESD	PEGAQLDPNNPGLKESDAWPAQPQDAYGLE	E	G	A	K	E	S	1	0	2	1	0	1	1	2	0	0	2	1	0	0	2	0	0	0	0	0	0	0	13		1351.67	R4NRR5	R4NRR5	128	140	yes	yes	2	0.0014598	54.608	1	1				1	1957400
EDPVKRK	GRMSVGSINHSIGKNEDPVKRKFTGKATYE	INHSIGKNEDPVKRKFTGKATYE_______	N	E	D	R	K	F	0	1	0	1	0	0	1	0	0	0	0	2	0	0	1	0	0	0	0	1	0	0	7		870.492	A0A345U919	A0A345U919	127	133	yes	yes	2	1.5435e-20	111.28	1	1				1	7269100
SNDPSRNPNRK	TTVIFFVSLFFFGFLSNDPSRNPNRKDLE_	FGFLSNDPSRNPNRKDLE____________	L	S	N	R	K	D	0	2	3	1	0	0	0	0	0	0	0	1	0	0	2	2	0	0	0	0	0	0	11		1283.63	W8DX86;Q6B8Q2;A0A6C0AAJ9;A0A6C0A9I8;A0A6C0A974;A0A345U8X8;A0A345U7R9;A0A345U765;A0A345U6L0;A0A2Z2JIH9;A0A1P8D6H5	W8DX86	25	35	yes	no	2;3;4	4.4578e-43	105.94	3	1			1		9749100
RVTPQPGVDPVE	______________________________	XLFRVTPQPGVDPVEASAAVAGESSTATWT	F	R	V	V	E	A	0	1	0	1	0	1	1	1	0	0	0	0	0	0	3	0	1	0	0	3	0	0	12		1292.67	A9UK32;A9UK35;A9UK26;V5Z265;A9UK14;A0A482D7S0;A9UK25;A9UK24;E0WVS9;E0WVS8;E0WVS6;E0WVS5;B1NAP2;Q32371;Q6YNW7;B1NAT2;Q6YNT0;Q6YNT2;Q6YNT1;A0A411AQU3;A0A411AQU5;B0LVX5;Q6B8P0;I1ZI38;A0A345U7Q6;A0A088AXX5;A0A088AXN1;A0A088AXG1;A0A088AXF6;A0A088AXF2;Q0R4E7;A0A088AXM8;A0A088AXT1;A0A088AXG5;A0A7U3K2Q0;A0A3P8MWM3;A9CBB3;A9CBB4;A9CBB1;A9CBA5;A9CBB6;A9CBA7;A9CBA4	A9UK32	5	16	yes	no	2	0.00021981	80.688	1	1			1		2538600
DAAGRFPSSSDLE	______________________________	AADAAGRFPSSSDLESVQGNIQRASARLEA	A	D	A	L	E	S	2	1	0	2	0	0	1	1	0	0	1	0	0	1	1	3	0	0	0	0	0	0	13		1350.61	A0A345U8V1;A0A6C0A926;Q6B8M6;A0A345U6I3;A0A2Z2JIG1;A0A1P8D6L4;A0A6C0AAV4;A0A6C0AA93;A0A345U738;W8DWF3;A0A345U7P2	A0A345U8V1	13	25	no	no	2	0.0017843	58.37	1	1			1		1833600
KDDENINSQPF	GRVVYEGLKGGLDFLKDDENINSQPFMRWK	LDFLKDDENINSQPFMRWKERFLYSMEGVN	L	K	D	P	F	M	0	0	2	2	0	1	1	0	0	1	0	1	0	1	1	1	0	0	0	0	0	0	11		1305.58	A9UK32;A9UK35;A9UK26;V5Z265;A9UK14;A0A482D7S0;A9UK25;A9UK24;E0WVS9;E0WVS8;E0WVS6;E0WVS5;B1NAP2;Q32371;Q6YNW7;B1NAT2;Q6YNT0;Q6YNT2;Q6YNT1;A0A411AQU3;A0A411AQU5;B0LVX5;Q6B8P0;I1ZI38;A0A345U7Q6;A0A088AXX5;A0A088AXN1;A0A088AXG1;A0A088AXF6;A0A088AXF2;Q0R4E7;A0A088AXM8;A0A7U3K2Q0;A0A3P8MWM3;A9CBB3;A9CBB4;A9CBB1;A9CBA5;A9CBB6;A9CBA7;A9CBA4;A0A5B8NH20;A0A5B8NIL3;A9UK40;A0A6G6CV05;A0A8K1E749;A0A8A5RC91;A0…	A0A345U8W5	205	215	no	no	2	0.00035865	83.005	1	1			1	1	4344800
KGINRENE	LWHAGRARAAAAGFEKGINRENEAVLSMRP	AAAAGFEKGINRENEAVLSMRPLD______	E	K	G	N	E	A	0	1	2	0	0	0	2	1	0	1	0	1	0	0	0	0	0	0	0	0	0	0	8		958.483	W8DXD1;Q6B917;A0A6C0AAN2;A0A6C0A9F6;A0A6C0A990;A0A345U995;A0A345U836;A0A345U7I2;A0A345U6X7;A0A2Z2JMT4;A0A1P8D658	W8DXD1	470	477	yes	no	2	1.2177e-09	103.8	1				1	1	5108700
DGEIILR	GGNCYTNRRMAACLRDGEIILRYISYALLA	RRMAACLRDGEIILRYISYALLAGDASVLE	R	D	G	L	R	Y	0	1	0	1	0	0	1	1	0	2	1	0	0	0	0	0	0	0	0	0	0	0	7		814.455	A0A0B5KP94;A0A0B5KMB6;A0A0B5KMB0;A0A0B5KFW4;A0A0B5KFV8;A0A0B5KAJ5;A0A0B5KAJ1;W8DX91;A0A6C0AAU6;A0A6C0A9N0;A0A6C0A8M6;A0A345U8V2;A0A345U7P3;A0A345U739;A0A345U6I4;A0A2Z2JIF8;A0A1P8D6L0;A0A0B5KT90;A0A0B5KAK0;A0A0B5KT94;Q6B8M7	A0A0B5KP94	67	73	yes	no	2	7.331e-21	114.02	1	1			1	1	4726700
MNEPPGAR	ADDLKESKVALVYGQMNEPPGARMRVGLTA	VALVYGQMNEPPGARMRVGLTALTMAEYFR	Q	M	N	A	R	M	1	1	1	0	0	0	1	1	0	0	0	0	1	0	2	0	0	0	0	0	0	0	8		870.402	A0A345U7U1;A0A345U787;A0A345U6N2;A0A2Z2JKR5;A0A1P8D6F5;A0A6C0AAM7;A0A6C0AA23;A0A6C0A8V2;Q6B8S4;W8DVP1;A0A345U900	A0A345U7U1	221	228	no	no	2	6.1308e-15	91.9	1	1			1	1	5216900
KLMPDKK	TTLILVKGALDARGSKLMPDKKDFGYSFPC	GALDARGSKLMPDKKDFGYSFPCDGPGRGG	S	K	L	K	K	D	0	0	0	1	0	0	0	0	0	0	1	3	1	0	1	0	0	0	0	0	0	0	7		858.5	W8DX77;Q6B8U7;A0A6C0A9K7;A0A6C0A9C7;A0A6C0A8T1;A0A345U924;A0A345U7W5;A0A345U7B1;A0A345U6Q6;A0A2Z2JIS8;A0A1P8D6C8	W8DX77	545	551	yes	no	2	1.0891e-13	108.7	1				1	1	7121400
RVTPQPGVDPVEAS	______________________________	FRVTPQPGVDPVEASAAVAGESSTATWTVV	F	R	V	A	S	A	1	1	0	1	0	1	1	1	0	0	0	0	0	0	3	1	1	0	0	3	0	0	14		1450.74	A9UK32;A9UK35;A9UK26;V5Z265;A9UK14;A0A482D7S0;A9UK25;A9UK24;E0WVS9;E0WVS8;E0WVS6;E0WVS5;B1NAP2;Q32371;Q6YNW7;B1NAT2;Q6YNT0;Q6YNT2;Q6YNT1;A0A411AQU3;A0A411AQU5;B0LVX5;Q6B8P0;I1ZI38;A0A345U7Q6;A0A088AXX5;A0A088AXN1;A0A088AXG1;A0A088AXF6;A0A088AXF2;Q0R4E7;A0A088AXM8;A0A088AXT1;A0A088AXG5;A0A7U3K2Q0;A0A3P8MWM3;A9CBB3;A9CBB4;A9CBB1;A9CBA5;A9CBB6;A9CBA7;A9CBA4	A9UK32	5	18	yes	no	2	2.2205e-05	70.808	1	1			1	1	7480200
RVSPQPGVDPVEAS	DPNYVVKDTDVLALFRVSPQPGVDPVEASA	FRVSPQPGVDPVEASAAVAGESSTATWTVV	F	R	V	A	S	A	1	1	0	1	0	1	1	1	0	0	0	0	0	0	3	2	0	0	0	3	0	0	14		1436.73	A0A345U8W5;A0A0E3M4B8;A0A0E3M3Z2;A0A0E3JXQ1;A0A0E3JW86;A0A0E3JW83;A9UK31;A0A1L1YNZ2;A0A1L1YNU8;Q6YNV1;A0A810VCY3;A0A810SZI9;A0A109NH05;A0A0X7YEB0;A9UK22;A9UK16;A9UK15;A0A1L1YNV5;A0A1L1YP08;A0A1L1YNZ1;Q2TVW2;A0A0C6DWM8;A0A096VQQ8;E3P8U3;A0A8K1HDS6;A0A7U3RYE1;Q5JCR2;A0A810SZ56;Q6YNU7;A0A286QZR5;B0LVX3;A0A9E8DEY7;A0A1Z1D5L2;A0A1W6HV10;Q6YNV9;A0A9E8DF36;A0A1Z1DAL4;A0A218KFA6;A0A1Z1D4V6;A0A1Z1D4L8;A0A…	A0A345U8W5	45	58	yes	no	2	1.0644e-09	86.189	1	1			1	1	33670000
KRPDVVSPGGN	NRELIVKQGGQQLFQKRPDVVSPGGNAYGE	QLFQKRPDVVSPGGNAYGEEMTATCLRDLD	Q	K	R	G	N	A	0	1	1	1	0	0	0	2	0	0	0	1	0	0	2	1	0	0	0	2	0	0	11		1124.59	W8DX81;Q6B8S7;A0A6C0AA14;A0A6C0A9B2;A0A345U903;A0A345U7U4;A0A345U790;A0A345U6N5;A0A2Z2JLR6;A0A1P8D6E8	W8DX81	61	71	yes	no	2	1.7547e-165	155.84	1	1			1	1	10604000
RPDVVSPGGN	RELIVKQGGQQLFQKRPDVVSPGGNAYGEE	QLFQKRPDVVSPGGNAYGEEMTATCLRDLD	K	R	P	G	N	A	0	1	1	1	0	0	0	2	0	0	0	0	0	0	2	1	0	0	0	2	0	0	10		996.499	W8DX81;Q6B8S7;A0A6C0AA14;A0A6C0A9B2;A0A345U903;A0A345U7U4;A0A345U790;A0A345U6N5;A0A2Z2JLR6;A0A1P8D6E8;A0A6C0A934	W8DX81	62	71	yes	no	2	3.8426e-15	101.65					1	1	1825200
GNKRLDA	VGGSDLQALKNFISEGNKRLDAVNAIVSNA	ALKNFISEGNKRLDAVNAIVSNASCIVSDA	E	G	N	D	A	V	1	1	1	1	0	0	0	1	0	0	1	1	0	0	0	0	0	0	0	0	0	0	7		772.419	A0A0B5KP94;A0A0B5KMB6;A0A0B5KMB0;A0A0B5KFW4;A0A0B5KFV8;A0A0B5KAJ5;A0A0B5KAJ1;W8DX91;A0A6C0AAU6;A0A6C0A9N0;A0A6C0A8M6;A0A345U8V2;A0A345U7P3;A0A345U739;A0A345U6I4;A0A2Z2JIF8;A0A1P8D6L0;A0A0B5KT90;A0A0B5KAK0;A0A0B5KT94	A0A0B5KP94	16	22	yes	no	2	1.1295e-08	104.76					1	1	5174900
VDKDGIIR	VRRMPAFFETFPVILVDKDGIIRADIPFRR	ETFPVILVDKDGIIRADIPFRRAESKYSIE	L	V	D	I	R	A	0	1	0	2	0	0	0	1	0	2	0	1	0	0	0	0	0	0	0	1	0	0	8		914.519	W8DVJ3;Q6B8Y4;A0A6C0A9S6;A0A6C0A9A3;A0A345U961;A0A345U7E8;A0A345U6U3;A0A6C0A9G4;A0A345U802;A0A2Z2JIQ4;A0A1P8D694	W8DVJ3	371	378	yes	no	2;3	0.00079452	92.47	1				1	1	1842600
GIARQPEVEGK	GPGIGQGSAAANAVEGIARQPEVEGKIRGT	NAVEGIARQPEVEGKIRGTLLLSLAFMESL	E	G	I	G	K	I	1	1	0	0	0	1	2	2	0	1	0	1	0	0	1	0	0	0	0	1	0	0	11		1182.64	W8DX84;Q6B8R2;A0A6C0AAT1;A0A6C0A9L9;A0A6C0A981;A0A345U8Y8;A0A345U7S9;A0A345U775;A0A345U6M0;A0A2Z2JIJ0;A0A1P8D6G8	W8DX84	38	48	yes	no	2	0.016631	47.603						1	113090
TIGHPDGIQAG	LDYLGNDVVLQFGGGTIGHPDGIQAGATAN	FGGGTIGHPDGIQAGATANRVALEAMVLAR	G	T	I	A	G	A	1	0	0	1	0	1	0	3	1	2	0	0	0	0	1	0	1	0	0	0	0	0	11		1064.53	A9UK32;A9UK35;A9UK26;V5Z265;A9UK14;A0A482D7S0;A9UK25;A9UK24;E0WVS9;E0WVS8;E0WVS6;E0WVS5;B1NAP2;Q32371;Q6YNW7;B1NAT2;Q6YNT0;Q6YNT2;Q6YNT1;A0A411AQU3;A0A411AQU5;B0LVX5;Q6B8P0;I1ZI38;A0A345U7Q6;A0A088AXX5;A0A088AXN1;A0A088AXG1;A0A088AXF6;A0A088AXF2;Q0R4E7;A0A088AXM8;A0A088AXT1;A0A088AXG5;A0A1Z1D6W4;A0A0E3JLM8;A0A286MTJ2;A0A286MTJ4;A0A286MTH8;A0A8J9RPL4;A0A286MTG9;G0Z3G5;B8QMS1;Q5JCN8;Q5JCP7;G0Z3G3;Q…	A0A345U8W5	409	419	no	no	2	0.022808	42.109					1		163690
GRDLTDYLMK	EGYALPHAVIRLDLAGRDLTDYLMKILTER	RLDLAGRDLTDYLMKILTERGYSFTTTAER	A	G	R	M	K	I	0	1	0	2	0	0	0	1	0	0	2	1	1	0	0	0	1	0	1	0	0	0	10		1210.6	A7XUI4	A7XUI4	93	102	yes	yes	2	0.040843	50.607						1	172410
SKSVEER	______________________________	______________________________	M	S	K	E	R	T	0	1	0	0	0	0	2	0	0	0	0	1	0	0	0	2	0	0	0	1	0	0	7		833.424	A0A345U8W5	A0A345U8W5	2	8	yes	yes	2	3.103e-40	124.83						1	602010
KTNPNIGLDPE	LFNNSCAQCHNGGITKTNPNIGLDPESLNG	GGITKTNPNIGLDPESLNGATPVRDNIRNL	T	K	T	P	E	S	0	0	2	1	0	0	1	1	0	1	1	1	0	0	2	0	1	0	0	0	0	0	11		1196.6	A0A345U7K5;W8DX58;A0A6C0AA29;A0A345U701;A0A345U6E7;A0A2Z2JNN6;A0A1P8D6P9;Q6B942;A0A345U8R4	A0A345U8R4	74	84	no	no	2	0.024124	55.064					1		1178600
[truncated: 20 more columns]
