# Supplementary material for: Seaweed () Protein Hydrolyzates: A Valuable Source of Short- and Medium-Chain Peptides with Multifunctional Properties
Source: J Agric Food Chem. 2025 Jul 17;73(30):18783–94. doi: 10.1021/acs.jafc.5c03547 (PMC12314915; doi:10.1021/acs.jafc.5c03547)
Supplement: Supplementary file 2 [file jf5c03547_si_002.xlsx]

## Sheet: proteinGroups
Protein IDs	Majority protein IDs	Peptide counts (all)	Peptide counts (razor+unique)	Peptide counts (unique)	Fasta headers	Number of proteins	Peptides	Razor + unique peptides	Unique peptides	Peptides 1	Peptides 2	Peptides 3	Razor + unique peptides 1	Razor + unique peptides 2	Razor + unique peptides 3	Unique peptides 1	Unique peptides 2	Unique peptides 3	Sequence coverage [%]	Unique + razor sequence coverage [%]	Unique sequence coverage [%]	Mol. weight [kDa]	Sequence length	Sequence lengths	Q-value	Score	Sequence coverage 1 [%]	Sequence coverage 2 [%]	Sequence coverage 3 [%]	Intensity	Intensity 1	Intensity 2	Intensity 3	MS/MS count	id	Peptide IDs	Peptide is razor	Mod. peptide IDs	Evidence IDs	MS/MS IDs	Best MS/MS	Oxidation (M) site IDs	Oxidation (M) site positions
A0A0E3M4B8;A0A0E3M3Z2;A0A0E3JXQ1;A0A0E3JW86;A0A0E3JW83;A9UK34;A9UK31;A0A1L1YNZ2;A0A1L1YNU8;Q6YNV1;A0A810VCY3;A0A810SZI9;A0A109NH05;A0A0X7YEB0;A9UK22;A9UK16;A9UK15;A0A1L1YNV5;A0A1L1YP08;A0A1L1YNZ1;Q2TVW2;A0A0C6DWM8;A0A096VQQ8;E3P8U3;A9UK39;A0A8K1HDS6;A0A7U3RYE1;Q5JCR2;A0A810SZ56;Q6YNU7;A0A286QZR5;B0LVX3;A0A9E8DEY7;A0A1Z1D5L2;A0A1W6HV10;Q6YNV9;A0A9E8DF36;A0A1Z1DAL4;A0A218KFA6;A0A1Z1D4V6;A0A1Z1D4L8;…	A0A0E3M4B8;A0A0E3M3Z2;A0A0E3JXQ1;A0A0E3JW86;A0A0E3JW83;A9UK34;A9UK31;A0A1L1YNZ2;A0A1L1YNU8;Q6YNV1;A0A810VCY3;A0A810SZI9;A0A109NH05;A0A0X7YEB0;A9UK22;A9UK16;A9UK15;A0A1L1YNV5;A0A1L1YP08;A0A1L1YNZ1;Q2TVW2;A0A0C6DWM8;A0A096VQQ8;E3P8U3;A9UK39;A0A8K1HDS6;A0A7U3RYE1;Q5JCR2;A0A810SZ56;Q6YNU7;A0A286QZR5;B0LVX3;A0A9E8DEY7;A0A1Z1D5L2;A0A1W6HV10;Q6YNV9;A0A9E8DF36;A0A1Z1DAL4;A0A218KFA6;A0A1Z1D4V6;A0A1Z1D4L8;…	9;9;9;9;9;9;9;9;9;9;9;9;9;9;9;9;9;9;9;9;9;9;9;9;9;9;9;9;9;9;9;9;9;9;9;9;9;9;9;9;9;9;9;9;9;9;9;9;9;9;9;9;9;9;9;9;9;9;9;9;9;9;9;9;9;9;9;9;9;9;9;9;9;9;9;9;9;9;9;9;9;9;9;9;9;9;9;9;9;9;9;9;9;9;9;9;9;9;9;9;9;9;9;9;9;9;9;9;9;9;9;9;9;9;9;9;9;9;9;9;9;9;9;9;9;9;9;9;9;9;9;9;9;9;9;9;9;9;9;9;9;9;9;9;9;9;9;9;9;9;9;9;9;9;9;9;9;9;9;9;9;9;9;9;9;9;9;9;9;9;9;9;9;9;9;9;9;9;9;9;9;9;9;9;9;9;9;9;9;9;9;9;9;9;8;8;8;8;8;8…	9;9;9;9;9;9;9;9;9;9;9;9;9;9;9;9;9;9;9;9;9;9;9;9;9;9;9;9;9;9;9;9;9;9;9;9;9;9;9;9;9;9;9;9;9;9;9;9;9;9;9;9;9;9;9;9;9;9;9;9;9;9;9;9;9;9;9;9;9;9;9;9;9;9;9;9;9;9;9;9;9;9;9;9;9;9;9;9;9;9;9;9;9;9;9;9;9;9;9;9;9;9;9;9;9;9;9;9;9;9;9;9;9;9;9;9;9;9;9;9;9;9;9;9;9;9;9;9;9;9;9;9;9;9;9;9;9;9;9;9;9;9;9;9;9;9;9;9;9;9;9;9;9;9;9;9;9;9;9;9;9;9;9;9;9;9;9;9;9;9;9;9;9;9;9;9;9;9;9;9;9;9;9;9;9;9;9;9;9;9;9;9;9;9;8;8;8;8;8;8…	5;5;5;5;5;5;5;5;5;5;5;5;5;5;5;5;5;5;5;5;5;5;5;5;5;5;5;5;5;5;5;5;5;5;5;5;5;5;5;5;5;5;5;5;5;5;5;5;5;5;5;5;5;5;5;5;5;5;5;5;5;5;5;5;5;5;5;5;5;5;5;5;5;5;5;5;5;5;5;5;5;5;5;5;5;5;5;5;5;5;5;5;5;5;5;5;5;5;5;5;5;5;5;5;5;5;5;5;5;5;5;5;5;5;5;5;5;5;5;5;5;5;5;5;5;5;5;5;5;5;5;5;5;5;5;5;5;5;5;5;5;5;5;5;5;5;5;5;5;5;5;5;5;5;5;5;5;5;5;5;5;5;5;5;5;5;5;5;5;5;5;5;5;5;5;5;5;5;5;5;5;5;5;5;5;5;5;5;5;5;5;5;5;5;5;5;5;5;5;5…	tr|A0A0E3M4B8|A0A0E3M4B8_9FLOR Ribulose bisphosphate carboxylase large chain (Fragment) OS=Gracilaria caudata OX=2572395 GN=rbcL PE=3 SV=1;tr|A0A0E3M3Z2|A0A0E3M3Z2_9FLOR Ribulose bisphosphate carboxylase large chain (Fragment) OS=Gracilaria smithsoniensis	338	9	9	5	7	4	4	7	4	4	4	2	2	8.6	8.6	3.7	44.982	407	407;407;407;407;407;411;411;415;415;422;426;426;428;428;429;429;429;429;431;431;432;432;432;434;434;435;435;436;437;438;441;443;446;446;447;448;448;449;450;450;450;451;452;452;452;452;452;452;453;454;454;454;454;454;455;455;455;455;455;455;455;456;456;457;457;461;461;461;461;461;461;461;461;461;461;462;462;462;462;462;462;462;462;462;462;462;462;463;463;463;463;463;463;463;463;464;464;465;465;466…	0	171.36	8.4	6.4	6.4	84869000	27585000	25847000	31437000	39	0	20;21;24;25;26;73;74;75;94	True;True;True;True;True;True;True;True;True	20;21;24;25;26;76;77;78;97	41;42;43;46;47;48;49;50;51;132;133;134;135;136;165	158;159;160;163;164;165;166;167;168;169;170;171;364;365;366;367;368;369;370;371;372;373;374;375;376;377;378;446;447;448;449;450;451;452;453;454;455;456;457;458	159;160;164;169;171;364;371;376;449
A9UK32;A9UK35;A9UK26;V5Z265;A9UK14;A0A482D7S0;A9UK25;A9UK24;E0WVS9;E0WVS8;E0WVS6;E0WVS5;B1NAP2;Q32371;Q6YNW7;B1NAT2;Q6YNT0;Q6YNT1;Q0R4E7;A0A411AQU3;A0A411AQU5;B0LVX5;Q6B8P0;I1ZI38;A0A345U7Q6;A0A088AXX5;A0A088AXT1;A0A088AXN1;A0A088AXG5;A0A088AXG1;A0A088AXF6;A0A088AXF2;Q6YNT2;A0A088AXM8;A0A3P8MWM3;A9CBB3;A9CBB4;A9CBB1;A9CBA5;A9CBB6;A9CBA7;A9CBA4;A0A7U3K2Q0	A9UK32;A9UK35;A9UK26;V5Z265;A9UK14;A0A482D7S0;A9UK25;A9UK24;E0WVS9;E0WVS8;E0WVS6;E0WVS5;B1NAP2;Q32371;Q6YNW7;B1NAT2;Q6YNT0;Q6YNT1;Q0R4E7;A0A411AQU3;A0A411AQU5;B0LVX5;Q6B8P0;I1ZI38;A0A345U7Q6;A0A088AXX5;A0A088AXT1;A0A088AXN1;A0A088AXG5;A0A088AXG1;A0A088AXF6;A0A088AXF2;Q6YNT2;A0A088AXM8;A0A3P8MWM3;A9CBB3;A9CBB4;A9CBB1;A9CBA5;A9CBB6;A9CBA7;A9CBA4;A0A7U3K2Q0	7;7;7;7;7;7;7;7;7;7;7;7;7;7;7;7;7;7;7;7;7;7;7;7;7;7;7;7;7;7;7;7;6;6;4;4;4;4;4;4;4;4;4	3;3;3;3;3;3;3;3;3;3;3;3;3;3;3;3;3;3;3;3;3;3;3;3;3;3;3;3;3;3;3;3;3;2;3;3;3;3;3;3;3;3;3	3;3;3;3;3;3;3;3;3;3;3;3;3;3;3;3;3;3;3;3;3;3;3;3;3;3;3;3;3;3;3;3;3;2;3;3;3;3;3;3;3;3;3	tr|A9UK32|A9UK32_GRAGA Ribulose bisphosphate carboxylase large chain (Fragment) OS=Gracilaria gracilis OX=2777 GN=rbcL PE=3 SV=1;tr|A9UK35|A9UK35_GRAGA Ribulose bisphosphate carboxylase large chain (Fragment) OS=Gracilaria gracilis OX=2777 GN=rbcL PE=3 SV=	43	7	3	3	6	2	2	3	0	0	3	0	0	8.5	3.7	3.7	45.193	410	410;412;413;421;426;426;429;429;436;436;436;436;461;470;474;474;475;477;477;477;482;485;488;488;488;488;488;488;488;488;488;488;477;488;212;219;221;227;231;232;232;232;334	0	21.869	8.3	3.2	3.4	4595100	4595100	0	0	5	1	22;24;25;26;76;77;94	True;False;False;False;True;True;False	22;24;25;26;79;80;97	44;46;47;48;49;50;51;137;138;165	161;163;164;165;166;167;168;169;170;171;379;380;381;382;446;447;448;449;450;451;452;453;454;455;456;457;458	161;164;169;171;379;380;449
A0A0E3JLM8;A0A286MTJ2;A0A286MTJ4;A0A286MTH8;A0A8J9RPL4;A0A286MTG9;G0Z3G5;B8QMS1;Q5JCN8;Q5JCP7;G0Z3G3;Q95AM7;Q6YNU9;Q5JCN6;A0A286MTK2;A0A7U3RZ46;Q5JCN7;Q6YNS4;A9X288;A9X286;A9X277;A9X274;Q6YNW2;Q69B33;Q5JCN9;Q5JCP1;Q5JCP9;Q69B34;Q5JCP8;Q5JCP3;Q5JCP2;Q5JCP6;A0A411AQU4;Q5JCP5;A0A6C0A9M4;A0A1P8D6J2;A0A088AXN3;A0A088AXG9;A0A088AXG0;Q0R4E8;Q0R4F0	A0A0E3JLM8;A0A286MTJ2;A0A286MTJ4;A0A286MTH8;A0A8J9RPL4;A0A286MTG9;G0Z3G5;B8QMS1;Q5JCN8;Q5JCP7;G0Z3G3;Q95AM7;Q6YNU9;Q5JCN6;A0A286MTK2;A0A7U3RZ46;Q5JCN7;Q6YNS4;A9X288;A9X286;A9X277;A9X274;Q6YNW2;Q69B33;Q5JCN9;Q5JCP1;Q5JCP9;Q69B34;Q5JCP8;Q5JCP3;Q5JCP2;Q5JCP6;A0A411AQU4;Q5JCP5;A0A6C0A9M4;A0A1P8D6J2;A0A088AXN3;A0A088AXG9;A0A088AXG0	5;5;5;5;5;5;5;5;5;5;5;5;5;5;5;5;5;5;5;5;5;5;5;5;5;5;5;5;5;5;5;5;5;5;5;5;5;5;5;2;2	1;1;1;1;1;1;1;1;1;1;1;1;1;1;1;1;1;1;1;1;1;1;1;1;1;1;1;1;1;1;1;1;1;1;1;1;1;1;1;1;1	1;1;1;1;1;1;1;1;1;1;1;1;1;1;1;1;1;1;1;1;1;1;1;1;1;1;1;1;1;1;1;1;1;1;1;1;1;1;1;1;1	tr|A0A0E3JLM8|A0A0E3JLM8_9FLOR Ribulose bisphosphate carboxylase large chain (Fragment) OS=Gracilaria sp. 3 MCO-2015 OX=1638158 GN=rbcL PE=3 SV=1;tr|A0A286MTJ2|A0A286MTJ2_9FLOR Ribulose bisphosphate carboxylase large chain (Fragment) OS=Gracilaria firma OX	41	5	1	1	4	2	3	1	0	1	1	0	1	8.4	3.4	3.4	44.906	407	407;415;424;425;426;427;452;453;457;459;462;463;465;466;467;468;469;474;474;474;474;474;475;475;476;477;479;480;480;480;480;481;482;483;488;488;488;488;488;240;242	0	37.23	8.1	3.2	6.9	4716300	2013200	0	2703100	4	2	24;25;26;72;94	False;False;False;True;False	24;25;26;75;97	46;47;48;49;50;51;129;130;131;165	163;164;165;166;167;168;169;170;171;360;361;362;363;446;447;448;449;450;451;452;453;454;455;456;457;458	164;169;171;363;449
A0A0A7HRU1;A0A0A7HS14;A0A0E3M3N6;A0A0E3JI07;A0A0A7MGN0;A0A0A7MDU2;A0A0A7MDT7;A0A0A7MC05;A0A0A7MC03;A0A0A7MBR2;A0A0A7MBQ7;A0A0A7MBG4;A0A218KFA3;A9X2C8;A9X2B6;A9X2B3;A9X2B1;A0A0G2RIC5;A0A218KFB7;W5RBU9;W8DVH6;Q6B929;A0A6C0AAP2;A0A6C0A9H0;A0A6C0A999;A0A345U8Q1;A0A345U7J2;A0A345U6Y8;A0A345U6D4;A0A2Z2JMT8;A0A1P8D6R7	A0A0A7HRU1;A0A0A7HS14;A0A0E3M3N6;A0A0E3JI07;A0A0A7MGN0;A0A0A7MDU2;A0A0A7MDT7;A0A0A7MC05;A0A0A7MC03;A0A0A7MBR2;A0A0A7MBQ7;A0A0A7MBG4;A0A218KFA3;A9X2C8;A9X2B6;A9X2B3;A9X2B1;A0A0G2RIC5;A0A218KFB7;W5RBU9;W8DVH6;Q6B929;A0A6C0AAP2;A0A6C0A9H0;A0A6C0A999;A0A345U8Q1;A0A345U7J2;A0A345U6Y8;A0A345U6D4;A0A2Z2JMT8;A0A1P8D6R7	1;1;1;1;1;1;1;1;1;1;1;1;1;1;1;1;1;1;1;1;1;1;1;1;1;1;1;1;1;1;1	1;1;1;1;1;1;1;1;1;1;1;1;1;1;1;1;1;1;1;1;1;1;1;1;1;1;1;1;1;1;1	1;1;1;1;1;1;1;1;1;1;1;1;1;1;1;1;1;1;1;1;1;1;1;1;1;1;1;1;1;1;1	tr|A0A0A7HRU1|A0A0A7HRU1_9FLOR Photosystem II thylakoid membrane protein D1 (Fragment) OS=Gracilaria crassa OX=1577639 GN=psbA PE=3 SV=1;tr|A0A0A7HS14|A0A0A7HS14_9FLOR Photosystem II thylakoid membrane protein D1 (Fragment) OS=Gracilaria fergusonii OX=5562	31	1	1	1	1	0	0	1	0	0	1	0	0	3.9	3.9	3.9	22.117	206	206;207;213;213;213;213;213;213;213;213;213;213;279;283;283;283;283;284;298;301;360;360;360;360;360;360;360;360;360;360;360	0	5.9577	3.9	0	0	2488600	2488600	0	0	1	3	30	True	30	55	176	176
A0A0B5KP94;A0A0B5KMB6;A0A0B5KMB0;A0A0B5KFW4;A0A0B5KFV8;A0A0B5KAJ5;A0A0B5KAJ1;W8DX91;A0A6C0AAU6;A0A6C0A9N0;A0A6C0A8M6;A0A345U8V2;A0A345U7P3;A0A345U739;A0A345U6I4;A0A2Z2JIF8;A0A1P8D6L0;A0A0B5KT90;A0A0B5KAK0;A0A0B5KT94;Q6B8M7	A0A0B5KP94;A0A0B5KMB6;A0A0B5KMB0;A0A0B5KFW4;A0A0B5KFV8;A0A0B5KAJ5;A0A0B5KAJ1;W8DX91;A0A6C0AAU6;A0A6C0A9N0;A0A6C0A8M6;A0A345U8V2;A0A345U7P3;A0A345U739;A0A345U6I4;A0A2Z2JIF8;A0A1P8D6L0;A0A0B5KT90;A0A0B5KAK0;A0A0B5KT94;Q6B8M7	4;4;4;4;4;4;4;4;4;4;4;4;4;4;4;4;4;2;2;2;2	4;4;4;4;4;4;4;4;4;4;4;4;4;4;4;4;4;2;2;2;2	4;4;4;4;4;4;4;4;4;4;4;4;4;4;4;4;4;2;2;2;2	tr|A0A0B5KP94|A0A0B5KP94_9FLOR Phycoerythrin beta subunit (Fragment) OS=Gracilaria corticata var. cylindrica OX=374669 GN=PEB PE=3 SV=1;tr|A0A0B5KMB6|A0A0B5KMB6_9FLOR Phycoerythrin beta subunit (Fragment) OS=Gracilaria salicornia OX=172968 GN=PEB PE=3 SV=1	21	4	4	4	4	2	2	4	2	2	4	2	2	11.3	11.3	11.3	15.771	151	151;151;151;151;151;151;151;177;177;177;177;177;177;177;177;177;177;146;146;151;177	0	323.31	11.3	5.3	5.3	12472000	7917500	2056900	2497300	89	4	13;39;40;67	True;True;True;True	13;39;40;70	25;26;27;68;69;114;115;116;117;118;119;120;121	61;62;63;64;65;66;67;68;69;70;71;72;73;74;75;76;77;78;79;80;81;82;83;84;85;86;87;88;89;90;91;92;93;94;95;96;97;98;99;100;101;102;103;104;105;106;107;108;109;110;111;112;113;114;115;116;117;118;119;199;200;201;202;203;204;205;206;207;322;323;324;325;326;327;328;329;330;331;332;333;334;335;336;337;338;339;340;341;342	108;199;207;324
W8DXD1;Q6B917;A0A6C0AAN2;A0A6C0A9F6;A0A6C0A990;A0A345U995;A0A345U836;A0A345U6X7;A0A2Z2JMT4;A0A1P8D658	W8DXD1;Q6B917;A0A6C0AAN2;A0A6C0A9F6;A0A6C0A990;A0A345U995;A0A345U836;A0A345U6X7;A0A2Z2JMT4;A0A1P8D658	2;2;2;2;2;2;2;2;2;2	2;2;2;2;2;2;2;2;2;2	2;2;2;2;2;2;2;2;2;2	tr|W8DXD1|W8DXD1_9FLOR Photosystem II CP43 reaction center protein OS=Gracilaria salicornia OX=172968 GN=psbC PE=3 SV=1;sp|Q6B917|PSBC_GRATL Photosystem II CP43 reaction center protein OS=Gracilaria tenuistipitata var. liui OX=285951 GN=psbC PE=3 SV=1;tr|A	10	2	2	2	0	2	1	0	2	1	0	2	1	2.3	2.3	2.3	53.644	486	486;486;486;486;486;486;486;486;486;486	0	18.366	0	2.3	1.9	1701400	0	116070	1585300	3	5	62;102	True;True	64;65;105	105;106;177	286;287;476	286;476	0	243
W8DXD4;Q6B903;A0A6C0AA70;A0A6C0AA03;A0A345U980;A0A345U821;A0A345U7G7;A0A345U6W2;A0A2Z2JIS4;A0A1P8D674;A0A6C0A9N4;A0A0S2RSC5	W8DXD4;Q6B903;A0A6C0AA70;A0A6C0AA03;A0A345U980;A0A345U821;A0A345U7G7;A0A345U6W2;A0A2Z2JIS4;A0A1P8D674;A0A6C0A9N4;A0A0S2RSC5	2;2;2;2;2;2;2;2;2;2;1;1	2;2;2;2;2;2;2;2;2;2;1;1	2;2;2;2;2;2;2;2;2;2;1;1	tr|W8DXD4|W8DXD4_9FLOR Cytochrome b6 OS=Gracilaria salicornia OX=172968 GN=petB PE=3 SV=1;sp|Q6B903|CYB6_GRATL Cytochrome b6 OS=Gracilaria tenuistipitata var. liui OX=285951 GN=petB PE=3 SV=1;tr|A0A6C0AA70|A0A6C0AA70_9FLOR Cytochrome b6 OS=Gracilaria spinu	12	2	2	2	1	0	2	1	0	2	1	0	2	7.4	7.4	7.4	24.222	215	215;215;215;215;215;215;215;215;215;215;215;215	0	11.407	4.2	0	7.4	5296000	1083200	0	4212800	5	6	4;105	True;True	4;108	4;5;180	7;8;9;10;479	8;479
Q6B8V6;A0A6C0A9Y7;A0A6C0A9L7;A0A6C0A9I0;A0A2Z2JKT8;A0A1P8D6C0	Q6B8V6;A0A6C0A9Y7;A0A6C0A9L7;A0A6C0A9I0;A0A2Z2JKT8;A0A1P8D6C0	1;1;1;1;1;1	1;1;1;1;1;1	1;1;1;1;1;1	sp|Q6B8V6|RK2_GRATL Large ribosomal subunit protein uL2c OS=Gracilaria tenuistipitata var. liui OX=285951 GN=rpl2 PE=3 SV=1;tr|A0A6C0A9Y7|A0A6C0A9Y7_9FLOR 50S ribosomal protein L2, chloroplastic OS=Gracilaria textorii OX=172949 GN=rpl2 PE=3 SV=1;tr|A0A6C0A	6	1	1	1	0	1	0	0	1	0	0	1	0	2.9	2.9	2.9	31.041	275	275;275;275;275;275;275	0	5.9629	0	2.9	0	754220	0	754220	0	2	7	29	True	29	54	174;175	175
W8DX77;A0A6C0A9K7;A0A6C0A9C7;A0A345U924;A0A345U7W5;A0A345U7B1;A0A2Z2JIS8;A0A1P8D6C8	W8DX77;A0A6C0A9K7;A0A6C0A9C7;A0A345U924;A0A345U7W5;A0A345U7B1;A0A2Z2JIS8;A0A1P8D6C8	1;1;1;1;1;1;1;1	1;1;1;1;1;1;1;1	1;1;1;1;1;1;1;1	tr|W8DX77|W8DX77_9FLOR Photosystem I P700 chlorophyll a apoprotein A2 OS=Gracilaria salicornia OX=172968 GN=psaB PE=3 SV=1;tr|A0A6C0A9K7|A0A6C0A9K7_9FLOR Photosystem I P700 chlorophyll a apoprotein A2 OS=Gracilaria textorii OX=172949 GN=psaB PE=3 SV=1;tr|A	8	1	1	1	1	1	1	1	1	1	1	1	1	1	1	1	82.62	734	734;734;734;734;734;734;734;734	0	6.0845	1	1	1	671890	260470	198390	213030	6	8	101	True	104	174;175;176	470;471;472;473;474;475	472
A0A6C0A9R2;A0A6C0A9L3;A0A345U7X0;A0A345U7B6;A0A2Z2JPW4;A0A1P8D6D1;A0A345U6R1;W8DX76;Q6B8V2;A0A8F7CJ89;A0A345U929;A0A345TTP3;A0A6C0A8E4;A0A345TTP1;A0A345TTP2	A0A6C0A9R2;A0A6C0A9L3;A0A345U7X0;A0A345U7B6;A0A2Z2JPW4;A0A1P8D6D1;A0A345U6R1;W8DX76;Q6B8V2;A0A8F7CJ89;A0A345U929;A0A345TTP3;A0A6C0A8E4	3;3;3;3;3;3;2;2;2;2;2;2;2;1;1	3;3;3;3;3;3;2;2;2;2;2;2;2;1;1	3;3;3;3;3;3;2;2;2;2;2;2;2;1;1	tr|A0A6C0A9R2|A0A6C0A9R2_9FLOR Chaperone protein DnaK OS=Gracilaria spinulosa OX=172972 GN=dnaK PE=3 SV=1;tr|A0A6C0A9L3|A0A6C0A9L3_9FLOR Chaperone protein DnaK OS=Gracilaria textorii OX=172949 GN=dnaK PE=3 SV=1;tr|A0A345U7X0|A0A345U7X0_GRAGA Chaperone prot	15	3	3	3	1	1	1	1	1	1	1	1	1	3.7	3.7	3.7	68.1	621	621;621;621;621;621;621;618;621;621;621;621;621;623;658;663	0	17.428	1.1	1.1	1.4	10892000	978030	8849800	1063900	2	9	45;60;68	True;True;True	45;62;71	78;101;122	233;281;343	233;281;343	1	458
A0A345U6N9;A0A2Z2JIK8;A0A1P8D6E6	A0A345U6N9;A0A2Z2JIK8;A0A1P8D6E6	1;1;1	1;1;1	1;1;1	tr|A0A345U6N9|A0A345U6N9_9FLOR Pyruvate dehydrogenase E1 component subunit beta OS=Gracilaria caudata OX=2572395 GN=odpB PE=4 SV=1;tr|A0A2Z2JIK8|A0A2Z2JIK8_9FLOR Pyruvate dehydrogenase E1 component subunit beta OS=Gracilaria changii OX=172969 GN=odpB PE=4	3	1	1	1	0	0	1	0	0	1	0	0	1	2.2	2.2	2.2	35.841	323	323;323;323	0	5.9711	0	0	2.2	1436300	0	0	1436300	1	10	54	True	54	88	252	252
W8DX81;Q6B8S7;A0A6C0AA14;A0A6C0A9B2;A0A345U903;A0A345U7U4;A0A345U790;A0A345U6N5;A0A2Z2JLR6;A0A1P8D6E8;A0A6C0A934	W8DX81;Q6B8S7;A0A6C0AA14;A0A6C0A9B2;A0A345U903;A0A345U7U4;A0A345U790;A0A345U6N5;A0A2Z2JLR6;A0A1P8D6E8	9;9;9;9;9;9;9;9;9;9;4	9;9;9;9;9;9;9;9;9;9;4	9;9;9;9;9;9;9;9;9;9;4	tr|W8DX81|W8DX81_9FLOR Allophycocyanin alpha subunit OS=Gracilaria salicornia OX=172968 GN=apcA PE=3 SV=1;tr|Q6B8S7|Q6B8S7_GRATL Allophycocyanin alpha subunit OS=Gracilaria tenuistipitata var. liui OX=285951 GN=apcA PE=3 SV=1;tr|A0A6C0AA14|A0A6C0AA14_9FLOR	11	9	9	9	7	5	6	7	5	6	7	5	6	16.8	16.8	16.8	17.522	161	161;161;161;161;161;161;161;161;161;161;161	0	323.31	11.2	13.7	13.7	58347000	27269000	18185000	12892000	83	11	18;19;42;43;47;66;70;71;87	True;True;True;True;True;True;True;True;True	18;19;42;43;47;69;73;74;90	34;35;36;37;38;39;40;71;72;73;74;75;76;80;111;112;113;125;126;127;128;153;154;155;156	132;133;134;135;136;137;138;139;140;141;142;143;144;145;146;147;148;149;150;151;152;153;154;155;156;157;209;210;211;212;213;214;215;216;217;218;219;220;221;222;223;224;225;226;227;228;229;230;231;241;312;313;314;315;316;317;318;319;320;321;346;347;348;349;350;351;352;353;354;355;356;357;358;359;424;425;426;427;428;429;430;431;432;433;434	133;151;211;231;241;321;348;359;425
A0A345U900;A0A345U7U1;A0A345U787;A0A345U6N2;A0A2Z2JKR5;A0A1P8D6F5;Q6B8S4;A0A6C0AAM7;A0A6C0AA23;W8DVP1;A0A6C0A8V2	A0A345U900;A0A345U7U1;A0A345U787;A0A345U6N2;A0A2Z2JKR5;A0A1P8D6F5;Q6B8S4;A0A6C0AAM7;A0A6C0AA23;W8DVP1;A0A6C0A8V2	2;2;2;2;2;2;2;2;2;2;2	2;2;2;2;2;2;2;2;2;2;2	2;2;2;2;2;2;2;2;2;2;2	tr|A0A345U900|A0A345U900_9FLOR ATP synthase subunit beta, chloroplastic OS=Gracilaria vermiculophylla OX=2608709 GN=atpB PE=3 SV=1;tr|A0A345U7U1|A0A345U7U1_GRAGA ATP synthase subunit beta, chloroplastic OS=Gracilaria gracilis OX=2777 GN=atpB PE=3 SV=1;tr|A	11	2	2	2	0	1	2	0	1	2	0	1	2	1.9	1.9	1.9	51.029	473	473;473;473;473;473;473;475;475;475;477;477	0	43.456	0	1.5	1.9	3589600	0	2533900	1055700	3	12	16;78	True;True	16;81	30;31;139	122;123;383	122;383
W8DX83;Q6B8R7;A0A6C0AAB8;A0A6C0A969;A0A6C0A8F0;A0A345U8Z3;A0A345U7T4;A0A345U780;A0A345U6M5;A0A2Z2JLQ8;A0A1P8D6F8	W8DX83;Q6B8R7;A0A6C0AAB8;A0A6C0A969;A0A6C0A8F0;A0A345U8Z3;A0A345U7T4;A0A345U780;A0A345U6M5;A0A2Z2JLQ8;A0A1P8D6F8	1;1;1;1;1;1;1;1;1;1;1	1;1;1;1;1;1;1;1;1;1;1	1;1;1;1;1;1;1;1;1;1;1	tr|W8DX83|W8DX83_9FLOR DNA-directed RNA polymerase subunit beta OS=Gracilaria salicornia OX=172968 GN=rpoC1 PE=3 SV=1;sp|Q6B8R7|RPOC1_GRATL DNA-directed RNA polymerase subunit beta OS=Gracilaria tenuistipitata var. liui OX=285951 GN=rpoC1 PE=3 SV=1;tr|A0	11	1	1	1	1	0	0	1	0	0	1	0	0	1	1	1	71.603	628	628;628;628;628;628;628;628;628;628;628;628	0	7.484	1	0	0	5561300	5561300	0	0	1	13	48	True	48	81	242	242
W8DXF3;Q6B8Q8;A0A6C0A9M7;A0A6C0A927;A0A6C0A8R4;A0A345U8Y4;A0A345U7S5;A0A345U771;A0A345U6L6;A0A2Z2JIV6;A0A1P8D6G7	W8DXF3;Q6B8Q8;A0A6C0A9M7;A0A6C0A927;A0A6C0A8R4;A0A345U8Y4;A0A345U7S5;A0A345U771;A0A345U6L6;A0A2Z2JIV6;A0A1P8D6G7	2;2;2;2;2;2;2;2;2;2;2	2;2;2;2;2;2;2;2;2;2;2	2;2;2;2;2;2;2;2;2;2;2	tr|W8DXF3|W8DXF3_9FLOR ATP synthase subunit alpha, chloroplastic OS=Gracilaria salicornia OX=172968 GN=atpA PE=3 SV=1;sp|Q6B8Q8|ATPA_GRATL ATP synthase subunit alpha, chloroplastic OS=Gracilaria tenuistipitata var. liui OX=285951 GN=atpA PE=3 SV=1;tr|A0A6C	11	2	2	2	2	1	1	2	1	1	2	1	1	3.6	3.6	3.6	54.553	503	503;503;503;503;503;503;503;503;503;503;503	0	262.22	3.6	2	2	11219000	8854000	1110300	1254900	21	14	5;80	True;True	5;83	6;7;8;143	11;12;13;14;15;16;17;18;19;20;21;22;23;24;25;26;27;28;29;30;389	29;389	2	157
W8DX84;Q6B8R2;A0A6C0AAT1;A0A6C0A9L9;A0A6C0A981;A0A345U8Y8;A0A345U7S9;A0A345U775;A0A345U6M0;A0A2Z2JIJ0;A0A1P8D6G8	W8DX84;Q6B8R2;A0A6C0AAT1;A0A6C0A9L9;A0A6C0A981;A0A345U8Y8;A0A345U7S9;A0A345U775;A0A345U6M0;A0A2Z2JIJ0;A0A1P8D6G8	3;3;3;3;3;3;3;3;3;3;3	3;3;3;3;3;3;3;3;3;3;3	3;3;3;3;3;3;3;3;3;3;3	tr|W8DX84|W8DX84_9FLOR ATP synthase subunit c, chloroplastic OS=Gracilaria salicornia OX=172968 GN=atpH PE=3 SV=1;sp|Q6B8R2|ATPH_GRATL ATP synthase subunit c, chloroplastic OS=Gracilaria tenuistipitata var. liui OX=285951 GN=atpH PE=3 SV=1;tr|A0A6C0AAT1|A0	11	3	3	3	1	1	2	1	1	2	1	1	2	19.5	19.5	19.5	8.1124	82	82;82;82;82;82;82;82;82;82;82;82	0	55.567	19.5	19.5	13.4	3890400	445150	191580	3253600	4	15	6;27;28	True;True;True	6;27;28	9;10;52;53	31;32;172;173	32;172;173
W8DX86;Q6B8Q2;A0A6C0AAJ9;A0A6C0A9I8;A0A6C0A974;A0A345U8X8;A0A345U7R9;A0A345U765;A0A345U6L0;A0A2Z2JIH9;A0A1P8D6H5	W8DX86;Q6B8Q2;A0A6C0AAJ9;A0A6C0A9I8;A0A6C0A974;A0A345U8X8;A0A345U7R9;A0A345U765;A0A345U6L0;A0A2Z2JIH9;A0A1P8D6H5	1;1;1;1;1;1;1;1;1;1;1	1;1;1;1;1;1;1;1;1;1;1	1;1;1;1;1;1;1;1;1;1;1	tr|W8DX86|W8DX86_9FLOR Photosystem II reaction center protein I OS=Gracilaria salicornia OX=172968 GN=psbI PE=3 SV=1;sp|Q6B8Q2|PSBI_GRATL Photosystem II reaction center protein I OS=Gracilaria tenuistipitata var. liui OX=285951 GN=psbI PE=3 SV=1;tr|A0A6C0A	11	1	1	1	0	1	0	0	1	0	0	1	0	36.8	36.8	36.8	4.5523	38	38;38;38;38;38;38;38;38;38;38;38	0	13.511	0	36.8	0	7829200	0	7829200	0	1	16	85	True	88	151	422	422
A0A6C0AAJ1;A0A6C0A9C6;A0A345U7P5;A0A345U741;A0A345U6I6;A0A2Z2JKN4;A0A1P8D6J8;A0A8F7CHY9;A0A345U8V4;W8DVR6;Q6B8M9;A0A6C0A8Y6	A0A6C0AAJ1;A0A6C0A9C6;A0A345U7P5;A0A345U741;A0A345U6I6;A0A2Z2JKN4;A0A1P8D6J8;A0A8F7CHY9;A0A345U8V4;W8DVR6;Q6B8M9;A0A6C0A8Y6	1;1;1;1;1;1;1;1;1;1;1;1	1;1;1;1;1;1;1;1;1;1;1;1	1;1;1;1;1;1;1;1;1;1;1;1	tr|A0A6C0AAJ1|A0A6C0AAJ1_9FLOR Phycobilisome rod-core linker polypeptide OS=Gracilaria textorii OX=172949 GN=cpcG PE=3 SV=1;tr|A0A6C0A9C6|A0A6C0A9C6_9FLOR Phycobilisome rod-core linker polypeptide OS=Gracilaria spinulosa OX=172972 GN=cpcG PE=3 SV=1;tr|A0A3	12	1	1	1	0	0	1	0	0	1	0	0	1	2.6	2.6	2.6	26.507	228	228;228;228;228;228;228;228;233;233;234;235;235	0	9.5903	0	0	2.6	72594	0	0	72594	0	17	83	True	86	149	420	420
W8DX93;Q6B8L6;A0A6C0AA91;A0A6C0A9W0;A0A6C0A8N5;A0A345U8U1;A0A345U7N2;A0A345U728;A0A345U6H4;A0A2Z2JIF1;A0A1P8D6M4	W8DX93;Q6B8L6;A0A6C0AA91;A0A6C0A9W0;A0A6C0A8N5;A0A345U8U1;A0A345U7N2;A0A345U728;A0A345U6H4;A0A2Z2JIF1;A0A1P8D6M4	2;2;2;2;2;2;2;2;2;2;2	2;2;2;2;2;2;2;2;2;2;2	2;2;2;2;2;2;2;2;2;2;2	tr|W8DX93|W8DX93_9FLOR C-phycocyanin alpha subunit OS=Gracilaria salicornia OX=172968 GN=cpcA PE=3 SV=1;tr|Q6B8L6|Q6B8L6_GRATL C-phycocyanin alpha subunit OS=Gracilaria tenuistipitata var. liui OX=285951 GN=cpcA PE=1 SV=1;tr|A0A6C0AA91|A0A6C0AA91_9FLOR C-p	11	2	2	2	2	1	1	2	1	1	2	1	1	4.9	4.9	4.9	17.546	162	162;162;162;162;162;162;162;162;162;162;162	0	11.607	4.9	4.3	4.3	81567000	73247000	4589300	3730700	16	18	58;59	True;True	59;60;61	95;96;97;98;99;100	265;266;267;268;269;270;271;272;273;274;275;276;277;278;279;280	278;280	3	1
A0A2S1PUN2;A0A2S1PUV1	A0A2S1PUN2;A0A2S1PUV1	1;1	1;1	1;1	tr|A0A2S1PUN2|A0A2S1PUN2_9FLOR SecY OS=Gracilaria spinulosa OX=172972 GN=secY PE=4 SV=1;tr|A0A2S1PUV1|A0A2S1PUV1_9FLOR SecY OS=Gracilaria textorii OX=172949 GN=secY PE=4 SV=1	2	1	1	1	1	1	0	1	1	0	1	1	0	4.9	4.9	4.9	29.934	245	245;251	0	6.1508	4.9	4.9	0	301360	27357	274010	0	0	19	92	True	95	162;163	443;444	443
A0A345U6H3	A0A345U6H3	1	1	1	tr|A0A345U6H3|A0A345U6H3_9FLOR 2,3-bisphosphoglycerate-independent phosphoglycerate mutase OS=Gracilaria caudata OX=2572395 GN=pgmA PE=3 SV=1	1	1	1	1	0	0	1	0	0	1	0	0	1	1.2	1.2	1.2	57.992	511	511	0	6.3665	0	0	1.2	6489600	0	0	6489600	1	20	50	True	50	84	248	248
W8DWD1;Q6B8S6;A0A6C0A9P9;A0A345U902;A0A345U7U3;A0A345U6N4;A0A6C0A9X5;A0A6C0A9G6;A0A345U789;A0A2Z2JMN3;A0A1P8D6F3	W8DWD1;Q6B8S6;A0A6C0A9P9;A0A345U902;A0A345U7U3;A0A345U6N4	4;4;4;4;4;4;1;1;1;1;1	4;4;4;4;4;4;1;1;1;1;1	4;4;4;4;4;4;1;1;1;1;1	tr|W8DWD1|W8DWD1_9FLOR Allophycocyanin beta subunit OS=Gracilaria salicornia OX=172968 GN=apcB PE=3 SV=1;tr|Q6B8S6|Q6B8S6_GRATL Allophycocyanin beta subunit OS=Gracilaria tenuistipitata var. liui OX=285951 GN=apcB PE=3 SV=1;tr|A0A6C0A9P9|A0A6C0A9P9_9FLOR A	11	4	4	4	3	1	0	3	1	0	3	1	0	11.2	11.2	11.2	17.442	161	161;161;161;161;161;161;161;161;161;161;161	0	24.082	7.5	3.7	0	26024000	25412000	612720	0	5	21	53;84;88;98	True;True;True;True	53;87;91;101	87;150;157;171	251;421;435;436;466;467	251;421;436;466	4	149
W8DX78;Q6B8U2;A0A6C0AAC3;A0A6C0AA21;A0A345U919;A0A345U7W0;A0A345U7A6;A0A345U6Q1	W8DX78;Q6B8U2;A0A6C0AAC3;A0A6C0AA21;A0A345U919;A0A345U7W0;A0A345U7A6;A0A345U6Q1	1;1;1;1;1;1;1;1	1;1;1;1;1;1;1;1	1;1;1;1;1;1;1;1	tr|W8DX78|W8DX78_9FLOR Photosystem I reaction center subunit II OS=Gracilaria salicornia OX=172968 GN=psaD PE=3 SV=1;tr|Q6B8U2|Q6B8U2_GRATL Photosystem I reaction center subunit II OS=Gracilaria tenuistipitata var. liui OX=285951 GN=psaD PE=3 SV=1;tr|A0A6C	8	1	1	1	0	1	0	0	1	0	0	1	0	7.1	7.1	7.1	15.805	141	141;141;141;141;141;141;141;141	1	-2	0	7.1	0	455400	0	455400	0	1	22	93	True	96	164	445	445	5	9
W8DVJ3;A0A6C0A9S6;A0A6C0A9A3;A0A345U7E8;A0A345U6U3;Q6B8Y4;A0A345U961;A0A345U802;A0A2Z2JIQ4;A0A1P8D694;A0A6C0A9G4	W8DVJ3;A0A6C0A9S6;A0A6C0A9A3;A0A345U7E8;A0A345U6U3;Q6B8Y4;A0A345U961;A0A345U802;A0A2Z2JIQ4;A0A1P8D694	3;3;3;3;3;2;2;2;2;2;1	3;3;3;3;3;2;2;2;2;2;1	3;3;3;3;3;2;2;2;2;2;1	tr|W8DVJ3|W8DVJ3_9FLOR Photosystem II CP47 reaction center protein OS=Gracilaria salicornia OX=172968 GN=psbB PE=3 SV=1;tr|A0A6C0A9S6|A0A6C0A9S6_9FLOR Photosystem II CP47 reaction center protein OS=Gracilaria textorii OX=172949 GN=psbB PE=3 SV=1;tr|A0A6C0A	11	3	3	3	1	1	2	1	1	2	1	1	2	4.7	4.7	4.7	56.376	509	509;509;509;509;509;509;509;509;509;509;509	0	126.06	1.8	1.6	2.9	13091000	7675600	4546000	869900	5	23	31;89;96	True;True;True	31;92;99	56;158;167;168;169	177;437;461;462;463	177;437;462
A0A6C0A9R5;A0A345U724	A0A6C0A9R5;A0A345U724	1;1	1;1	1;1	tr|A0A6C0A9R5|A0A6C0A9R5_9FLOR Tryptophan synthase alpha chain OS=Gracilaria textorii OX=172949 GN=trpA PE=3 SV=1;tr|A0A345U724|A0A345U724_9FLOR Tryptophan synthase alpha chain OS=Gracilaria ferox OX=1184158 GN=trpA PE=3 SV=1	2	1	1	1	1	1	1	1	1	1	1	1	1	2.2	2.2	2.2	29.416	268	268;271	0	7.1003	2.2	2.2	2.2	3189000	304490	1179300	1705200	3	24	61	True	63	102;103;104	282;283;284;285	284
A0A345U7P2	A0A345U7P2	10	10	2	tr|A0A345U7P2|A0A345U7P2_GRAGA Phycoerythrin subunit a OS=Gracilaria gracilis OX=2777 GN=cpeA PE=3 SV=1	1	10	10	2	7	5	5	7	5	5	2	0	0	20.1	20.1	6.1	17.826	164	164	0	222.2	18.3	14	12.2	160380000	125900000	19990000	14489000	39	25	1;2;8;9;10;11;12;32;56;57	True;True;True;True;True;True;True;True;True;True	1;2;8;9;10;11;12;32;56;57;58	1;2;14;15;16;17;18;19;20;21;22;23;24;57;90;91;92;93;94	1;2;3;4;5;37;38;39;40;41;42;43;44;45;46;47;48;49;50;51;52;53;54;55;56;57;58;59;60;178;254;255;256;257;258;259;260;261;262;263;264	1;2;39;40;43;54;60;178;254;259	6	1
A0A345U8R4;W8DX58;Q6B942;A0A6C0AA29;A0A345U7K5;A0A345U701;A0A345U6E7;A0A2Z2JNN6;A0A1P8D6P9	A0A345U8R4;W8DX58;Q6B942;A0A6C0AA29;A0A345U7K5;A0A345U701;A0A345U6E7;A0A2Z2JNN6;A0A1P8D6P9	2;1;1;1;1;1;1;1;1	2;1;1;1;1;1;1;1;1	2;1;1;1;1;1;1;1;1	tr|A0A345U8R4|A0A345U8R4_9FLOR Photosystem II extrinsic protein V OS=Gracilaria vermiculophylla OX=2608709 GN=psbV PE=3 SV=1;tr|W8DX58|W8DX58_9FLOR Photosystem II extrinsic protein V OS=Gracilaria salicornia OX=172968 GN=psbV PE=3 SV=1;sp|Q6B942|CY550_GRAT	9	2	2	2	0	2	1	0	2	1	0	2	1	11.6	11.6	11.6	18.126	164	164;164;164;164;164;164;164;164;164	0	12.738	0	11.6	4.9	16645000	0	14803000	1841600	3	26	35;44	True;True	35;44	61;62;77	183;184;232	184;232
A0A345U8S0	A0A345U8S0	2	2	2	tr|A0A345U8S0|A0A345U8S0_9FLOR Photosystem I reaction center subunit III OS=Gracilaria vermiculophylla OX=2608709 GN=psaF PE=3 SV=1	1	2	2	2	2	0	2	2	0	2	2	0	2	4.9	4.9	4.9	20.634	185	185	0	323.31	4.9	0	4.9	4020700	2436100	0	1584500	25	27	64;90	True;True	67;93	108;109;159;160	289;290;291;292;293;294;295;296;297;298;299;300;301;302;303;304;305;306;307;308;309;310;438;439;440	301;439
A0A345U8U2;Q6B8L7;A0A6C0A923;A0A345U7N3	A0A345U8U2;Q6B8L7;A0A6C0A923;A0A345U7N3	2;1;1;1	2;1;1;1	2;1;1;1	tr|A0A345U8U2|A0A345U8U2_9FLOR Phycocyanin beta subunit OS=Gracilaria vermiculophylla OX=2608709 GN=cpcB PE=3 SV=1;tr|Q6B8L7|Q6B8L7_GRATL C-phycocyanin beta subunit OS=Gracilaria tenuistipitata var. liui OX=285951 GN=cpcB PE=1 SV=1;tr|A0A6C0A923|A0A6C0A923	4	2	2	2	1	1	0	1	1	0	1	1	0	7.6	7.6	7.6	18.252	172	172;172;172;172	0	15.415	3.5	4.7	0	1298600	559480	739070	0	8	28	46;103	True;True	46;106	79;178	234;235;236;237;238;239;240;477	238;477
A0A6C0A926;A0A345U8V1;Q6B8M6;A0A345U6I3;A0A2Z2JIG1;A0A1P8D6L4;W8DWF3;A0A6C0AAV4;A0A6C0AA93;A0A345U738	A0A6C0A926;A0A345U8V1;Q6B8M6;A0A345U6I3;A0A2Z2JIG1;A0A1P8D6L4;W8DWF3;A0A6C0AAV4;A0A6C0AA93;A0A345U738	10;10;9;9;9;9;8;8;8;8	2;2;2;2;2;2;0;0;0;0	2;2;2;2;2;2;0;0;0;0	tr|A0A6C0A926|A0A6C0A926_9FLOR R-phycoerythrin alpha subunit OS=Gracilaria edulis OX=172966 GN=cpeA PE=3 SV=1;tr|A0A345U8V1|A0A345U8V1_9FLOR Phycoerythrin subunit a OS=Gracilaria vermiculophylla OX=2608709 GN=cpeA PE=3 SV=1;tr|Q6B8M6|Q6B8M6_GRATL R-phycoer	10	10	2	2	7	5	5	2	0	0	2	0	0	19.5	5.5	5.5	17.78	164	164;164;164;164;164;164;164;164;164;164	0	11.371	17.7	14	12.2	2488100	2488100	0	0	2	29	0;8;9;10;11;12;15;32;56;57	True;False;False;False;False;False;True;False;False;False	0;8;9;10;11;12;15;32;56;57;58	0;14;15;16;17;18;19;20;21;22;23;24;29;57;90;91;92;93;94	0;37;38;39;40;41;42;43;44;45;46;47;48;49;50;51;52;53;54;55;56;57;58;59;60;121;178;254;255;256;257;258;259;260;261;262;263;264	0;39;40;43;54;60;121;178;254;259	6	1
Q53UD2;Q5UIT5;Q5UIS9;Q5UIS8;Q5UIS5;A0A345U8W4;Q5UIT2;Q5UIT3;Q53UD8;B4UWF0;Q8HC90;Q8HRJ9;Q8HBI9;Q32348;B4UWH0;B4UWG0;B4UWF4;B4UWE8;Q5UIS1;R4V0S8;Q85BC2;A0A345U7Q5;A0A345U751	Q53UD2;Q5UIT5;Q5UIS9;Q5UIS8;Q5UIS5;A0A345U8W4;Q5UIT2;Q5UIT3;Q53UD8;B4UWF0;Q8HC90;Q8HRJ9;Q8HBI9;Q32348;B4UWH0;B4UWG0;B4UWF4;B4UWE8;Q5UIS1;R4V0S8;Q85BC2;A0A345U7Q5;A0A345U751	4;4;4;4;4;4;2;2;2;2;2;2;2;2;2;2;2;2;2;2;2;2;2	4;4;4;4;4;4;2;2;2;2;2;2;2;2;2;2;2;2;2;2;2;2;2	4;4;4;4;4;4;2;2;2;2;2;2;2;2;2;2;2;2;2;2;2;2;2	tr|Q53UD2|Q53UD2_9FLOR Ribulose-1,5-bisphosphate carboxylase/oxygenase small subunit (Fragment) OS=Gracilaria vermiculophylla OX=2608709 GN=rbcS PE=4 SV=1;tr|Q5UIT5|Q5UIT5_9FLOR Ribulose-1,5-bisphosphate carboxylase/oxygenase small subunit (Fragment) OS=Gr	23	4	4	4	3	2	0	3	2	0	3	2	0	51.1	51.1	51.1	5.2467	45	45;46;47;50;52;138;32;42;45;45;46;46;46;46;46;46;46;46;47;50;54;138;138	0	286.4	51.1	46.7	0	47277000	43922000	3355200	0	10	30	33;34;51;79	True;True;True;True	33;34;51;82	58;59;60;85;140;141;142	179;180;181;182;249;384;385;386;387;388	179;181;249;386
A0A345U906;A0A6C0AA36;A0A6C0A9Q1;A0A6C0A8W7;A0A345U6N8;W8DW01;A0A345U7U7	A0A345U906;A0A6C0AA36;A0A6C0A9Q1;A0A6C0A8W7;A0A345U6N8	4;2;2;2;2;1;1	4;2;2;2;2;1;1	4;2;2;2;2;1;1	tr|A0A345U906|A0A345U906_9FLOR Cytochrome f OS=Gracilaria vermiculophylla OX=2608709 GN=petA PE=3 SV=1;tr|A0A6C0AA36|A0A6C0AA36_9FLOR Cytochrome f OS=Gracilaria spinulosa OX=172972 GN=petA PE=3 SV=1;tr|A0A6C0A9Q1|A0A6C0A9Q1_9FLOR Cytochrome f OS=Gracilaria	7	4	4	4	2	0	2	2	0	2	2	0	2	10.3	10.3	10.3	34.325	310	310;310;310;310;310;310;310	0	27.02	6.5	0	6.8	16075000	1900900	0	14174000	4	31	36;86;99;100	True;True;True;True	36;89;102;103	63;152;172;173	185;423;468;469	185;423;468;469
A0A345U920	A0A345U920	2	2	2	tr|A0A345U920|A0A345U920_9FLOR Acyl carrier protein OS=Gracilaria vermiculophylla OX=2608709 GN=acpP PE=3 SV=1	1	2	2	2	2	1	1	2	1	1	2	1	1	14.9	14.9	14.9	9.5828	87	87	0	18.922	14.9	11.5	11.5	7101100	2833100	1822900	2445100	30	32	81;82	True;True	84;85	144;145;146;147;148	390;391;392;393;394;395;396;397;398;399;400;401;402;403;404;405;406;407;408;409;410;411;412;413;414;415;416;417;418;419	399;419
A0A345U923;W8DWC2;Q6B8U6;A0A6C0AAK5;A0A6C0AA08;A0A6C0A8D6;A0A345U7W4;A0A345U7B0;A0A345U6Q5;A0A2Z2JKT1;A0A1P8D6C9	A0A345U923;W8DWC2;Q6B8U6;A0A6C0AAK5;A0A6C0AA08;A0A6C0A8D6;A0A345U7W4;A0A345U7B0;A0A345U6Q5;A0A2Z2JKT1;A0A1P8D6C9	3;2;2;2;2;2;2;2;2;2;2	3;2;2;2;2;2;2;2;2;2;2	3;2;2;2;2;2;2;2;2;2;2	tr|A0A345U923|A0A345U923_9FLOR Photosystem I P700 chlorophyll a apoprotein A1 OS=Gracilaria vermiculophylla OX=2608709 GN=psaA PE=3 SV=1;tr|W8DWC2|W8DWC2_9FLOR Photosystem I P700 chlorophyll a apoprotein A1 OS=Gracilaria salicornia OX=172968 GN=psaA PE=3 S	11	3	3	3	1	1	2	1	1	2	1	1	2	2.3	2.3	2.3	83.803	752	752;752;752;752;752;752;752;752;752;752;752	0	20.117	1.1	0.9	1.2	16109000	12193000	2123100	1792900	5	33	63;69;97	True;True;True	66;72;100	107;123;124;170	288;344;345;464;465	288;345;464
A0A6C0A978	A0A6C0A978	1	1	1	tr|A0A6C0A978|A0A6C0A978_9FLOR DNA helicase OS=Gracilaria edulis OX=172966 GN=dnaB PE=3 SV=1	1	1	1	1	0	1	0	0	1	0	0	1	0	1.2	1.2	1.2	69.063	597	597	0	6.0514	0	1.2	0	3115900	0	3115900	0	1	34	41	True	41	70	208	208
A7XUI4	A7XUI4	1	1	1	tr|A7XUI4|A7XUI4_9FLOR Beta-actin (Fragment) OS=Gracilaria textorii OX=172949 PE=2 SV=1	1	1	1	1	1	0	0	1	0	0	1	0	0	4.1	4.1	4.1	21.72	194	194	0	78.854	4.1	0	0	13755000	13755000	0	0	2	35	91	True	94	161	441;442	441
A7XUI7;Q39926	A7XUI7;Q39926	2;2	2;2	2;2	tr|A7XUI7|A7XUI7_9FLOR Ubiquitin (Fragment) OS=Gracilaria textorii OX=172949 PE=2 SV=1;tr|Q39926|Q39926_GRAGA Polyubiquitin OS=Gracilaria gracilis OX=2777 GN=UBI6R PE=4 SV=1	2	2	2	2	1	1	1	1	1	1	1	1	1	11.1	11.1	11.1	12.109	108	108;457	0	13.94	11.1	11.1	9.3	78234000	7086900	70464000	682780	13	36	14;38	True;True	14;38	28;65;66;67	120;187;188;189;190;191;192;193;194;195;196;197;198	120;197
D7USG8	D7USG8	1	1	1	tr|D7USG8|D7USG8_9FLOR Elongation factor like (Fragment) OS=Gracilaria sp. MS1 OX=717688 GN=EFL PE=2 SV=1	1	1	1	1	1	0	0	1	0	0	1	0	0	3.3	3.3	3.3	27.43	246	246	0	6.8787	3.3	0	0	939420	939420	0	0	0	41	37	True	37	64	186	186
P54270	P54270	1	1	1	sp|P54270|G3PC_GRAGA Glyceraldehyde-3-phosphate dehydrogenase, cytosolic OS=Gracilaria gracilis OX=2777 GN=GAPC PE=3 SV=1	1	1	1	1	1	0	0	1	0	0	1	0	0	3	3	3	36.144	335	335	1	-2	3	0	0	1648200	1648200	0	0	1	42	3	True	3	3	6	6	7	270

## Sheet: peptides
Sequence	N-term cleavage window	C-term cleavage window	Amino acid before	First amino acid	Second amino acid	Second last amino acid	Last amino acid	Amino acid after	A Count	R Count	N Count	D Count	C Count	Q Count	E Count	G Count	H Count	I Count	L Count	K Count	M Count	F Count	P Count	S Count	T Count	W Count	Y Count	V Count	U Count	O Count	Length	Mass	Proteins	Leading razor protein	Start position	End position	Unique (Groups)	Unique (Proteins)	Charges	PEP	Score	Experiment 1	Experiment 2	Experiment 3	Intensity	Intensity 1	Intensity 2	Intensity 3	id
ADNHDAVVK	NIQRASARLEAAEKLADNHDAVVKEAGDAC	EAAEKLADNHDAVVKEAGDACFAKYSYLKS	L	A	D	V	K	E	2	0	1	2	0	0	0	0	1	0	0	1	0	0	0	0	0	0	0	2	0	0	9	967.472	A0A6C0A926;A0A345U8V1;Q6B8M6;A0A345U6I3;A0A2Z2JIG1;A0A1P8D6L4	A0A6C0A926	45	53	yes	no	3	0.011579	45.368	1			1855900	1855900	0	0	0
ADNHDPVVK	NIQRASARLEAAEKLADNHDPVVKEAGDAC	EAAEKLADNHDPVVKEAGDACFGKYSYLKN	L	A	D	V	K	E	1	0	1	2	0	0	0	0	1	0	0	1	0	0	1	0	0	0	0	2	0	0	9	993.488	A0A345U7P2	A0A345U7P2	45	53	yes	yes	2	3.2412e-52	111.06	1			2004100	2004100	0	0	1
ADNHDPVVKE	NIQRASARLEAAEKLADNHDPVVKEAGDAC	AAEKLADNHDPVVKEAGDACFGKYSYLKNS	L	A	D	K	E	A	1	0	1	2	0	0	1	0	1	0	0	1	0	0	1	0	0	0	0	2	0	0	10	1122.53	A0A345U7P2	A0A345U7P2	45	54	yes	yes	2	1.1602e-104	125.83	1			14898000	14898000	0	0	2
AEDSMKGILK	TETSYDDIKATMKAAAEDSMKGILKYTEEA	TMKAAAEDSMKGILKYTEEAVVSTDFIHEE	A	A	E	L	K	Y	1	0	0	1	0	0	1	1	0	1	1	2	1	0	0	1	0	0	0	0	0	0	10	1090.57	P54270	P54270	266	275	yes	yes	2	0.025145	58.815	1			1648200	1648200	0	0	3
AIADDITSK	MGKVYDWFEERLEIQAIADDITSKYVPPHV	ERLEIQAIADDITSKYVPPHVNIFYCIGGI	Q	A	I	S	K	Y	2	0	0	2	0	0	0	0	0	2	0	1	0	0	0	1	1	0	0	0	0	0	9	932.481	W8DXD4;Q6B903;A0A6C0AA70;A0A6C0AA03;A0A345U980;A0A345U821;A0A345U7G7;A0A345U6W2;A0A2Z2JIS4;A0A1P8D674	W8DXD4	16	24	yes	no	2	0.016857	54.611	1		1	4490900	1083200	0	3407700	4
AIDSMIPIGR	IGRQSVCEPLQTGITAIDSMIPIGRGQREL	QTGITAIDSMIPIGRGQRELIIGDRQTGKT	T	A	I	G	R	G	1	1	0	1	0	0	0	1	0	3	0	0	1	0	1	1	0	0	0	0	0	0	10	1071.57	W8DXF3;Q6B8Q8;A0A6C0A9M7;A0A6C0A927;A0A6C0A8R4;A0A345U8Y4;A0A345U7S5;A0A345U771;A0A345U6L6;A0A2Z2JIV6;A0A1P8D6G7	W8DXF3	153	162	yes	no	2	2.7098e-253	153.78	1	1	1	3827700	1462500	1110300	1254900	5
AVEGIARQPEVEGKIR	AAIGPGIGQGSAAANAVEGIARQPEVEGKI	VEGIARQPEVEGKIRGTLLLSLAFMESLTI	N	A	V	I	R	G	2	2	0	0	0	1	3	2	0	2	0	1	0	0	1	0	0	0	0	2	0	0	16	1750.97	W8DX84;Q6B8R2;A0A6C0AAT1;A0A6C0A9L9;A0A6C0A981;A0A345U8Y8;A0A345U7S9;A0A345U775;A0A345U6M0;A0A2Z2JIJ0;A0A1P8D6G8	W8DX84	35	50	yes	no	3;4	0.0010405	35.659	1	1		636730	445150	191580	0	6
DAAGRFPS	______________________________	TTVISAADAAGRFPSSSDLESVQGNIQRAS	A	D	A	P	S	S	2	1	0	1	0	0	0	1	0	0	0	0	0	1	1	1	0	0	0	0	0	0	8	819.388	A0A6C0A926;A0A345U8V1;Q6B8M6;A0A345U6I3;A0A2Z2JIG1;A0A1P8D6L4;W8DWF3;A0A6C0AAV4;A0A6C0AA93;A0A345U738;A0A345U7P2	A0A345U7P2	13	20	no	no	2	2.3642e-13	94.114		1	2	10329000	0	10329000	0	8
DAAGRFPSS	______________________________	TVISAADAAGRFPSSSDLESVQGNIQRASA	A	D	A	S	S	S	2	1	0	1	0	0	0	1	0	0	0	0	0	1	1	2	0	0	0	0	0	0	9	906.42	A0A6C0A926;A0A345U8V1;Q6B8M6;A0A345U6I3;A0A2Z2JIG1;A0A1P8D6L4;W8DWF3;A0A6C0AAV4;A0A6C0AA93;A0A345U738;A0A345U7P2	A0A345U7P2	13	21	no	no	2	0.023676	51.346	1			3214800	3214800	0	0	9
DAAGRFPSSS	______________________________	VISAADAAGRFPSSSDLESVQGNIQRASAR	A	D	A	S	S	D	2	1	0	1	0	0	0	1	0	0	0	0	0	1	1	3	0	0	0	0	0	0	10	993.452	A0A6C0A926;A0A345U8V1;Q6B8M6;A0A345U6I3;A0A2Z2JIG1;A0A1P8D6L4;W8DWF3;A0A6C0AAV4;A0A6C0AA93;A0A345U738;A0A345U7P2	A0A345U7P2	13	22	no	no	2	0.0047998	68.383	1	1	1	48776000	35008000	5924300	7844100	10
DAAGRFPSSSDLE	______________________________	AADAAGRFPSSSDLESVQGNIQRASARLEA	A	D	A	L	E	S	2	1	0	2	0	0	1	1	0	0	1	0	0	1	1	3	0	0	0	0	0	0	13	1350.61	A0A6C0A926;A0A345U8V1;Q6B8M6;A0A345U6I3;A0A2Z2JIG1;A0A1P8D6L4;W8DWF3;A0A6C0AAV4;A0A6C0AA93;A0A345U738;A0A345U7P2	A0A345U7P2	13	25	no	no	2	0.006462	46.462	1	1	1	2943000	1161200	770990	1010800	11
DAAGRFPSSSDLESVQ	______________________________	AAGRFPSSSDLESVQGNIQRASARLEAAEK	A	D	A	V	Q	G	2	1	0	2	0	1	1	1	0	0	1	0	0	1	1	4	0	0	0	1	0	0	16	1664.76	A0A6C0A926;A0A345U8V1;W8DWF3;A0A6C0AAV4;A0A6C0AA93;A0A345U738;A0A345U7P2	A0A345U7P2	13	28	no	no	2	0.027098	24.853		1		197320	0	197320	0	12
DGEIILR	GGNCYTNRRMAACLRDGEIILRYISYALLA	RRMAACLRDGEIILRYISYALLAGDASVLE	R	D	G	L	R	Y	0	1	0	1	0	0	1	1	0	2	1	0	0	0	0	0	0	0	0	0	0	0	7	814.455	A0A0B5KP94;A0A0B5KMB6;A0A0B5KMB0;A0A0B5KFW4;A0A0B5KFV8;A0A0B5KAJ5;A0A0B5KAJ1;W8DX91;A0A6C0AAU6;A0A6C0A9N0;A0A6C0A8M6;A0A345U8V2;A0A345U7P3;A0A345U739;A0A345U6I4;A0A2Z2JIF8;A0A1P8D6L0;A0A0B5KT90;A0A0B5KAK0;A0A0B5KT94;Q6B8M7	A0A0B5KP94	67	73	yes	no	2	3.9095e-253	158.53	1	1	1	3092000	971010	867880	1253100	13
DKEGIPPDQQ	VEASDNIANVKTKIQDKEGIPPDQQRLIFA	KTKIQDKEGIPPDQQRLIFAGKQLEDDRTL	Q	D	K	Q	Q	R	0	0	0	2	0	2	1	1	0	1	0	1	0	0	2	0	0	0	0	0	0	0	10	1125.53	A7XUI7;Q39926	A7XUI7	32	41	yes	no	2	0.030896	50.04			1	682780	0	0	682780	14
DNHDAVVK	IQRASARLEAAEKLADNHDAVVKEAGDACF	EAAEKLADNHDAVVKEAGDACFAKYSYLKS	A	D	N	V	K	E	1	0	1	2	0	0	0	0	1	0	0	1	0	0	0	0	0	0	0	2	0	0	8	896.435	A0A6C0A926;A0A345U8V1;Q6B8M6;A0A345U6I3;A0A2Z2JIG1;A0A1P8D6L4	A0A6C0A926	46	53	yes	no	2	0.036735	51.787	1			632270	632270	0	0	15
DSLPIHR	VLGEPVDNLGDVESEDSLPIHRAAPLFTQL	NLGDVESEDSLPIHRAAPLFTQLETKPSIF	E	D	S	H	R	A	0	1	0	1	0	0	0	0	1	1	1	0	0	0	1	1	0	0	0	0	0	0	7	836.45	A0A345U900;A0A345U7U1;A0A345U787;A0A345U6N2;A0A2Z2JKR5;A0A1P8D6F5;Q6B8S4;A0A6C0AAM7;A0A6C0AA23;W8DVP1;A0A6C0A8V2	A0A345U900	110	116	yes	no	2	1.8261e-34	109.88		1	1	3420100	0	2533900	886200	16
FQKRPDVVSPG	TDNRELIVKQGGQQLFQKRPDVVSPGGNAY	GQQLFQKRPDVVSPGGNAYGEEMTATCLRD	L	F	Q	P	G	G	0	1	0	1	0	1	0	1	0	0	0	1	0	1	2	1	0	0	0	2	0	0	11	1228.66	W8DX81;Q6B8S7;A0A6C0AA14;A0A6C0A9B2;A0A345U903;A0A345U7U4;A0A345U790;A0A345U6N5;A0A2Z2JLR6;A0A1P8D6E8	W8DX81	59	69	yes	no	2	9.0383e-10	74.173	1		4	1271100	1271100	0	0	18
FQKRPDVVSPGGN	TDNRELIVKQGGQQLFQKRPDVVSPGGNAY	QLFQKRPDVVSPGGNAYGEEMTATCLRDLD	L	F	Q	G	N	A	0	1	1	1	0	1	0	2	0	0	0	1	0	1	2	1	0	0	0	2	0	0	13	1399.72	W8DX81;Q6B8S7;A0A6C0AA14;A0A6C0A9B2;A0A345U903;A0A345U7U4;A0A345U790;A0A345U6N5;A0A2Z2JLR6;A0A1P8D6E8	W8DX81	59	71	yes	no	2	1.1115e-14	86.898		1	1	7614700	0	5756500	1858200	19
FRVSPQPGVDPVE	______________________________	ALFRVSPQPGVDPVEASAAVAGESSTATWT	L	F	R	V	E	A	0	1	0	1	0	1	1	1	0	0	0	0	0	1	3	1	0	0	0	3	0	0	13	1425.73	A0A0E3M4B8;A0A0E3M3Z2;A0A0E3JXQ1;A0A0E3JW86;A0A0E3JW83;A9UK34;A9UK31;A0A1L1YNZ2;A0A1L1YNU8;Q6YNV1;A0A810VCY3;A0A810SZI9;A0A109NH05;A0A0X7YEB0;A9UK22;A9UK16;A9UK15;A0A1L1YNV5;A0A1L1YP08;A0A1L1YNZ1;Q2TVW2;A0A0C6DWM8;A0A096VQQ8;E3P8U3;A9UK39;A0A8K1HDS6;A0A7U3RYE1;Q5JCR2;A0A810SZ56;Q6YNU7;A0A286QZR5;B0LVX3;A0A9E8DEY7;A0A1Z1D5L2;A0A1W6HV10;Q6YNV9;A0A9E8DF36;A0A1Z1DAL4;A0A218KFA6;A0A1Z1D4V6;A0A1Z1D4L8;…	A0A0E3M4B8	4	16	yes	no	2	0.0207	35.511	1	1		1522900	974710	548150	0	20
FRVSPQPGVDPVEAS	______________________________	FRVSPQPGVDPVEASAAVAGESSTATWTVV	L	F	R	A	S	A	1	1	0	1	0	1	1	1	0	0	0	0	0	1	3	2	0	0	0	3	0	0	15	1583.79	A0A0E3M4B8;A0A0E3M3Z2;A0A0E3JXQ1;A0A0E3JW86;A0A0E3JW83;A9UK34;A9UK31;A0A1L1YNZ2;A0A1L1YNU8;Q6YNV1;A0A810VCY3;A0A810SZI9;A0A109NH05;A0A0X7YEB0;A9UK22;A9UK16;A9UK15;A0A1L1YNV5;A0A1L1YP08;A0A1L1YNZ1;Q2TVW2;A0A0C6DWM8;A0A096VQQ8;E3P8U3;A9UK39;A0A8K1HDS6;A0A7U3RYE1;Q5JCR2;A0A810SZ56;Q6YNU7;A0A286QZR5;B0LVX3;A0A9E8DEY7;A0A1Z1D5L2;A0A1W6HV10;Q6YNV9;A0A9E8DF36;A0A1Z1DAL4;A0A218KFA6;A0A1Z1D4V6;A0A1Z1D4L8;…	A0A0E3M4B8	4	18	yes	no	2	0.017098	32.731	1			4387700	4387700	0	0	21
FRVTPQPGVDPVEAS	______________________________	FRVTPQPGVDPVEASAAVAGESSTATWTVV	L	F	R	A	S	A	1	1	0	1	0	1	1	1	0	0	0	0	0	1	3	1	1	0	0	3	0	0	15	1597.81	A9UK32;A9UK35;A9UK26;V5Z265;A9UK14;A0A482D7S0;A9UK25;A9UK24;E0WVS9;E0WVS8;E0WVS6;E0WVS5;B1NAP2;Q32371;Q6YNW7;B1NAT2;Q6YNT0;Q6YNT1;Q0R4E7;A0A411AQU3;A0A411AQU5;B0LVX5;Q6B8P0;I1ZI38;A0A345U7Q6;A0A088AXX5;A0A088AXT1;A0A088AXN1;A0A088AXG5;A0A088AXG1;A0A088AXF6;A0A088AXF2;Q6YNT2;A0A3P8MWM3;A9CBB3;A9CBB4;A9CBB1;A9CBA5;A9CBB6;A9CBA7;A9CBA4;A0A7U3K2Q0	A9UK32	4	18	yes	no	2	0.020045	32.209	1			1093700	1093700	0	0	22
GGGTIGHPDGIQ	HQLLDYLGNDVVLQFGGGTIGHPDGIQAGA	LQFGGGTIGHPDGIQAGATANRVALEAMVL	F	G	G	I	Q	A	0	0	0	1	0	1	0	5	1	2	0	0	0	0	1	0	1	0	0	0	0	0	12	1107.53	A0A0E3M4B8;A0A0E3M3Z2;A0A0E3JXQ1;A0A0E3JW86;A0A0E3JW83;A9UK34;A9UK31;A0A1L1YNZ2;A0A1L1YNU8;Q6YNV1;A0A810VCY3;A0A810SZI9;A0A109NH05;A0A0X7YEB0;A9UK22;A9UK16;A9UK15;A0A1L1YNV5;A0A1L1YP08;A0A1L1YNZ1;Q2TVW2;A0A0C6DWM8;A0A096VQQ8;E3P8U3;A9UK39;A0A8K1HDS6;A0A7U3RYE1;Q5JCR2;A0A810SZ56;Q6YNU7;A0A286QZR5;B0LVX3;A0A9E8DEY7;A0A1Z1D5L2;A0A1W6HV10;Q6YNV9;A0A9E8DF36;A0A1Z1DAL4;A0A218KFA6;A0A1Z1D4V6;A0A1Z1D4L8;…	A0A0E3M4B8	366	377	no	no	2	6.4977e-05	65.224	1	1	1	20333000	1878100	9501900	8952500	24
GGGTIGHPDGIQA	HQLLDYLGNDVVLQFGGGTIGHPDGIQAGA	QFGGGTIGHPDGIQAGATANRVALEAMVLA	F	G	G	Q	A	G	1	0	0	1	0	1	0	5	1	2	0	0	0	0	1	0	1	0	0	0	0	0	13	1178.57	A0A0E3M4B8;A0A0E3M3Z2;A0A0E3JXQ1;A0A0E3JW86;A0A0E3JW83;A9UK34;A9UK31;A0A1L1YNZ2;A0A1L1YNU8;Q6YNV1;A0A810VCY3;A0A810SZI9;A0A109NH05;A0A0X7YEB0;A9UK22;A9UK16;A9UK15;A0A1L1YNV5;A0A1L1YP08;A0A1L1YNZ1;Q2TVW2;A0A0C6DWM8;A0A096VQQ8;E3P8U3;A9UK39;A0A8K1HDS6;A0A7U3RYE1;Q5JCR2;A0A810SZ56;Q6YNU7;A0A286QZR5;B0LVX3;A0A9E8DEY7;A0A1Z1D5L2;A0A1W6HV10;Q6YNV9;A0A9E8DF36;A0A1Z1DAL4;A0A218KFA6;A0A1Z1D4V6;A0A1Z1D4L8;…	A0A0E3M4B8	366	378	no	no	2	0.011971	44.719	1	1		16859000	3216600	13642000	0	25
GGGTIGHPDGIQAG	HQLLDYLGNDVVLQFGGGTIGHPDGIQAGA	FGGGTIGHPDGIQAGATANRVALEAMVLAR	F	G	G	A	G	A	1	0	0	1	0	1	0	6	1	2	0	0	0	0	1	0	1	0	0	0	0	0	14	1235.59	A0A0E3M4B8;A0A0E3M3Z2;A0A0E3JXQ1;A0A0E3JW86;A0A0E3JW83;A9UK34;A9UK31;A0A1L1YNZ2;A0A1L1YNU8;Q6YNV1;A0A810VCY3;A0A810SZI9;A0A109NH05;A0A0X7YEB0;A9UK22;A9UK16;A9UK15;A0A1L1YNV5;A0A1L1YP08;A0A1L1YNZ1;Q2TVW2;A0A0C6DWM8;A0A096VQQ8;E3P8U3;A9UK39;A0A8K1HDS6;A0A7U3RYE1;Q5JCR2;A0A810SZ56;Q6YNU7;A0A286QZR5;B0LVX3;A0A9E8DEY7;A0A1Z1D5L2;A0A1W6HV10;Q6YNV9;A0A9E8DF36;A0A1Z1DAL4;A0A218KFA6;A0A1Z1D4V6;A0A1Z1D4L8;…	A0A0E3M4B8	366	379	no	no	2	0.029635	30.189			1	20156000	0	0	20156000	26
GIARQPEVE	GPGIGQGSAAANAVEGIARQPEVEGKIRGT	AANAVEGIARQPEVEGKIRGTLLLSLAFME	E	G	I	V	E	G	1	1	0	0	0	1	2	1	0	1	0	0	0	0	1	0	0	0	0	1	0	0	9	997.519	W8DX84;Q6B8R2;A0A6C0AAT1;A0A6C0A9L9;A0A6C0A981;A0A345U8Y8;A0A345U7S9;A0A345U775;A0A345U6M0;A0A2Z2JIJ0;A0A1P8D6G8	W8DX84	38	46	yes	no	2	1.2641e-39	107.29			1	2730600	0	0	2730600	27
GIARQPEVEGK	GPGIGQGSAAANAVEGIARQPEVEGKIRGT	NAVEGIARQPEVEGKIRGTLLLSLAFMESL	E	G	I	G	K	I	1	1	0	0	0	1	2	2	0	1	0	1	0	0	1	0	0	0	0	1	0	0	11	1182.64	W8DX84;Q6B8R2;A0A6C0AAT1;A0A6C0A9L9;A0A6C0A981;A0A345U8Y8;A0A345U7S9;A0A345U775;A0A345U6M0;A0A2Z2JIJ0;A0A1P8D6G8	W8DX84	38	48	yes	no	2	0.020593	70.919			1	523080	0	0	523080	28
GIITSRHR	TLIRKNHRRQGRNSRGIITSRHRGKGHKRL	RQGRNSRGIITSRHRGKGHKRLYRTIDFKR	R	G	I	H	R	G	0	2	0	0	0	0	0	1	1	2	0	0	0	0	0	1	1	0	0	0	0	0	8	938.541	Q6B8V6;A0A6C0A9Y7;A0A6C0A9L7;A0A6C0A9I0;A0A2Z2JKT8;A0A1P8D6C0	Q6B8V6	47	54	yes	no	2	0.010891	62.714		1		754220	0	754220	0	29
GIREPVAG	VFIIAFVAAPPVDIDGIREPVAGSLLYGNN	APPVDIDGIREPVAGSLLYGNNIISGAIIP	D	G	I	A	G	S	1	1	0	0	0	0	1	2	0	1	0	0	0	0	1	0	0	0	0	1	0	0	8	797.44	A0A0A7HRU1;A0A0A7HS14;A0A0E3M3N6;A0A0E3JI07;A0A0A7MGN0;A0A0A7MDU2;A0A0A7MDT7;A0A0A7MC05;A0A0A7MC03;A0A0A7MBR2;A0A0A7MBQ7;A0A0A7MBG4;A0A218KFA3;A9X2C8;A9X2B6;A9X2B3;A9X2B1;A0A0G2RIC5;A0A218KFB7;W5RBU9;W8DVH6;Q6B929;A0A6C0AAP2;A0A6C0A9H0;A0A6C0A999;A0A345U8Q1;A0A345U7J2;A0A345U6Y8;A0A345U6D4;A0A2Z2JMT8;A0A1P8D6R7	A0A0A7HRU1	28	35	yes	no	2	0.011022	57.811	1			2488600	2488600	0	0	30
GKVQPVAPA	LFGPGIWISDGYGITGKVQPVAPAWGPDGF	DGYGITGKVQPVAPAWGPDGFNPFNPGGIA	T	G	K	P	A	W	2	0	0	0	0	1	0	1	0	0	0	1	0	0	2	0	0	0	0	2	0	0	9	865.502	W8DVJ3;A0A6C0A9S6;A0A6C0A9A3;A0A345U7E8;A0A345U6U3;A0A345U802;A0A2Z2JIQ4;A0A1P8D694	W8DVJ3	176	184	yes	no	2	0.027031	50.966	1			7675600	7675600	0	0	31
GRFPSSS	MKSVITTVISAADAAGRFPSSSDLESVQGN	VISAADAAGRFPSSSDLESVQGNIQRASAR	A	G	R	S	S	D	0	1	0	0	0	0	0	1	0	0	0	0	0	1	1	3	0	0	0	0	0	0	7	736.35	A0A6C0A926;A0A345U8V1;Q6B8M6;A0A345U6I3;A0A2Z2JIG1;A0A1P8D6L4;W8DWF3;A0A6C0AAV4;A0A6C0AA93;A0A345U738;A0A345U7P2	A0A345U7P2	16	22	no	no	2	0.012306	48.761	1			2093000	2093000	0	0	32
HTEDPHPR	QIEYAISQNWSVSIEHTEDPHPRN______	NWSVSIEHTEDPHPRN______________	E	H	T	P	R	N	0	1	0	1	0	0	1	0	2	0	0	0	0	0	2	0	1	0	0	0	0	0	8	987.452	Q53UD2;Q5UIT5;Q5UIS9;Q5UIS8;Q5UIS5;A0A345U8W4;Q53UD8;B4UWF0;Q8HRJ9;Q8HBI9;Q32348;B4UWH0;B4UWG0;B4UWF4;B4UWE8;Q5UIS1;R4V0S8;Q85BC2;A0A345U7Q5;A0A345U751	Q53UD2	37	44	yes	no	3	0.013581	56.547		1		509590	0	509590	0	33
IEHTEDPHPR	SKQIEYAISQNWSVSIEHTEDPHPRN____	NWSVSIEHTEDPHPRN______________	S	I	E	P	R	N	0	1	0	1	0	0	2	0	2	1	0	0	0	0	2	0	1	0	0	0	0	0	10	1229.58	Q53UD2;Q5UIT5;Q5UIS9;Q5UIS8;Q5UIS5;A0A345U8W4;Q53UD8;B4UWF0;Q8HRJ9;Q8HBI9;Q32348;B4UWH0;B4UWG0;B4UWF4;B4UWE8;Q5UIS1;R4V0S8;Q85BC2;A0A345U7Q5;A0A345U751	Q53UD2	35	44	yes	no	2;3	6.3538e-254	154.12	2			38731000	38731000	0	0	34
IELDETTR	AVIIVFETLLSQVYAIELDETTRTVTLEES	LLSQVYAIELDETTRTVTLEESGKTITLTP	A	I	E	T	R	T	0	1	0	1	0	0	2	0	0	1	1	0	0	0	0	0	2	0	0	0	0	0	8	975.487	A0A345U8R4	A0A345U8R4	28	35	yes	yes	2	0.01163	58.981		1	1	15196000	0	13355000	1841600	35
IETPKTILPN	RIVCANCHLAQKPVEIETPKTILPNSIFEA	QKPVEIETPKTILPNSIFEAIVKIPYDKDS	E	I	E	P	N	S	0	0	1	0	0	0	1	0	0	2	1	1	0	0	2	0	2	0	0	0	0	0	10	1124.64	A0A345U906;W8DW01	A0A345U906	59	68	yes	no	2	0.013662	54.157			1	1028200	0	0	1028200	36
IIDAPGHR	ACTTKEFFTDSYHYTIIDAPGHRDFIKNMI	TDSYHYTIIDAPGHRDFIKNMITGASQADV	T	I	I	H	R	D	1	1	0	1	0	0	0	1	1	2	0	0	0	0	1	0	0	0	0	0	0	0	8	877.477	D7USG8	D7USG8	67	74	yes	yes	2	0.0013221	58.981	1			939420	939420	0	0	37
IQDKEGIPPDQQ	LEVEASDNIANVKTKIQDKEGIPPDQQRLI	KTKIQDKEGIPPDQQRLIFAGKQLEDDRTL	K	I	Q	Q	Q	R	0	0	0	2	0	3	1	1	0	2	0	1	0	0	2	0	0	0	0	0	0	0	12	1366.67	A7XUI7;Q39926	A7XUI7	30	41	yes	no	2	3.7147e-05	79.16	1	2		77551000	7086900	70464000	0	38
ISEGNKRL	______________________________	LQALKNFISEGNKRLDAVNAIVSNASCIVS	F	I	S	R	L	D	0	1	1	0	0	0	1	1	0	1	1	1	0	0	0	1	0	0	0	0	0	0	8	915.514	A0A0B5KP94;A0A0B5KMB6;A0A0B5KMB0;A0A0B5KFW4;A0A0B5KFV8;A0A0B5KAJ5;A0A0B5KAJ1;W8DX91;A0A6C0AAU6;A0A6C0A9N0;A0A6C0A8M6;A0A345U8V2;A0A345U7P3;A0A345U739;A0A345U6I4;A0A2Z2JIF8;A0A1P8D6L0	A0A0B5KP94	13	20	yes	no	2	3.5545e-111	128.86	1			3447600	3447600	0	0	39
ISEGNKRLD	______________________________	QALKNFISEGNKRLDAVNAIVSNASCIVSD	F	I	S	L	D	A	0	1	1	1	0	0	1	1	0	1	1	1	0	0	0	1	0	0	0	0	0	0	9	1030.54	A0A0B5KP94;A0A0B5KMB6;A0A0B5KMB0;A0A0B5KFW4;A0A0B5KFV8;A0A0B5KAJ5;A0A0B5KAJ1;W8DX91;A0A6C0AAU6;A0A6C0A9N0;A0A6C0A8M6;A0A345U8V2;A0A345U7P3;A0A345U739;A0A345U6I4;A0A2Z2JIF8;A0A1P8D6L0	A0A0B5KP94	13	21	yes	no	2	8.6159e-81	121.05	1			2551700	2551700	0	0	40
IVVAGRP	HELDGLINGLKGGDLIVVAGRPSIGKTSFA	NGLKGGDLIVVAGRPSIGKTSFAINLAFNI	L	I	V	R	P	S	1	1	0	0	0	0	0	1	0	1	0	0	0	0	1	0	0	0	0	2	0	0	7	710.444	A0A6C0A978	A0A6C0A978	217	223	yes	yes	2	0.0088841	67.377		1		3115900	0	3115900	0	41
KRPDVVSPG	NRELIVKQGGQQLFQKRPDVVSPGGNAYGE	GQQLFQKRPDVVSPGGNAYGEEMTATCLRD	Q	K	R	P	G	G	0	1	0	1	0	0	0	1	0	0	0	1	0	0	2	1	0	0	0	2	0	0	9	953.529	W8DX81;Q6B8S7;A0A6C0AA14;A0A6C0A9B2;A0A345U903;A0A345U7U4;A0A345U790;A0A345U6N5;A0A2Z2JLR6;A0A1P8D6E8	W8DX81	61	69	yes	no	2	1.7545e-21	75.109	2			5016600	5016600	0	0	42
KRPDVVSPGGN	NRELIVKQGGQQLFQKRPDVVSPGGNAYGE	QLFQKRPDVVSPGGNAYGEEMTATCLRDLD	Q	K	R	G	N	A	0	1	1	1	0	0	0	2	0	0	0	1	0	0	2	1	0	0	0	2	0	0	11	1124.59	W8DX81;Q6B8S7;A0A6C0AA14;A0A6C0A9B2;A0A345U903;A0A345U7U4;A0A345U790;A0A345U6N5;A0A2Z2JLR6;A0A1P8D6E8	W8DX81	61	71	yes	no	2	3.5923e-15	101.54	2	1	1	16457000	5612400	7894700	2950300	43
KTNPNIGLDPE	LFNNSCAQCHNGGITKTNPNIGLDPESLNG	GGITKTNPNIGLDPESLNGATPVRDNIRNL	T	K	T	P	E	S	0	0	2	1	0	0	1	1	0	1	1	1	0	0	2	0	1	0	0	0	0	0	11	1196.6	A0A345U8R4;W8DX58;Q6B942;A0A6C0AA29;A0A345U7K5;A0A345U701;A0A345U6E7;A0A2Z2JNN6;A0A1P8D6P9	A0A345U8R4	74	84	yes	no	2	0.0015717	64.711		1		1448500	0	1448500	0	44
LDGIMPAPR	EREFTKDNKSLGTFRLDGIMPAPRGVPQIE	SLGTFRLDGIMPAPRGVPQIEVIFDIDANG	R	L	D	P	R	G	1	1	0	1	0	0	0	1	0	1	1	0	1	0	2	0	0	0	0	0	0	0	9	968.511	A0A6C0A9R2;A0A6C0A9L3;A0A345U7X0;A0A345U7B6;A0A2Z2JPW4;A0A1P8D6D1;A0A345U6R1;W8DX76;Q6B8V2;A0A8F7CJ89;A0A345U929;A0A345TTP3;A0A6C0A8E4	A0A6C0A9R2	454	462	yes	no	2	0.01802	60.76			1	1063900	0	0	1063900	45
LDIVNK	QLDALANMVTEGNKRLDIVNKINSNASAIV	NMVTEGNKRLDIVNKINSNASAIVTNSARA	R	L	D	N	K	I	0	0	1	1	0	0	0	0	0	1	1	1	0	0	0	0	0	0	0	1	0	0	6	700.412	A0A345U8U2;Q6B8L7;A0A6C0A923;A0A345U7N3	A0A345U8U2	38	43	yes	no	2	1.3736e-06	88.627	1			559480	559480	0	0	46
LIVKQ	QRRLRIAQILTDNRELIVKQGGQQLFQKRP	IAQILTDNRELIVKQGGQQLFQKRPDVVSP	E	L	I	K	Q	G	0	0	0	0	0	1	0	0	0	1	1	1	0	0	0	0	0	0	0	1	0	0	5	599.401	W8DX81;Q6B8S7;A0A6C0AA14;A0A6C0A9B2;A0A345U903;A0A345U7U4;A0A345U790;A0A345U6N5;A0A2Z2JLR6;A0A1P8D6E8;A0A6C0A934	W8DX81	49	53	yes	no	2	0.00016686	77.925	1			2779000	2779000	0	0	47
LLNRAP	IVWSVLEEVIYGHPVLLNRAPTLHRLGIQA	EEVIYGHPVLLNRAPTLHRLGIQAFEPILV	V	L	L	A	P	T	1	1	1	0	0	0	0	0	0	0	2	0	0	0	1	0	0	0	0	0	0	0	6	682.413	W8DX83;Q6B8R7;A0A6C0AAB8;A0A6C0A969;A0A6C0A8F0;A0A345U8Z3;A0A345U7T4;A0A345U780;A0A345U6M5;A0A2Z2JLQ8;A0A1P8D6F8	W8DX83	434	439	yes	no	2	0.00032812	73.973	1			5561300	5561300	0	0	48
LSNELE	RDCRWSRTEKSYKTLLSNELEFTKDPISLI	RTEKSYKTLLSNELEFTKDPISLINEYYKQ	L	L	S	L	E	F	0	0	1	0	0	0	2	0	0	0	2	0	0	0	0	1	0	0	0	0	0	0	6	703.339	A0A345U6H3	A0A345U6H3	203	208	yes	yes	1	0.0042999	69.234			1	6489600	0	0	6489600	50
LTDDQISK	______________________________	TFSFLPDLTDDQISKQIEYAISQNWSVSIE	D	L	T	S	K	Q	0	0	0	2	0	1	0	0	0	1	1	1	0	0	0	1	1	0	0	0	0	0	8	918.466	Q53UD2;Q5UIT5;Q5UIS9;Q5UIS8;Q5UIS5;A0A345U8W4;Q5UIT2;Q5UIT3;Q8HC90	Q53UD2	14	21	yes	no	2	0.012663	60.972	1			3578600	3578600	0	0	51
LVGPDAGKEM	ATIQAIQAMKEVTSSLVGPDAGKEMGVYFD	EVTSSLVGPDAGKEMGVYFDYICSGLS___	S	L	V	E	M	G	1	0	0	1	0	0	1	2	0	0	1	1	1	0	1	0	0	0	0	1	0	0	10	1015.5	W8DWD1;Q6B8S6;A0A6C0A9P9;A0A345U902;A0A345U7U3;A0A345U6N4	W8DWD1	140	149	yes	no	2	0.036921	49.418	1			10384000	10384000	0	0	53
LVIRGPG	AGMLRYTSGGNFQIPLVIRGPGGVGRQLGA	SGGNFQIPLVIRGPGGVGRQLGAEHSQRLE	P	L	V	P	G	G	0	1	0	0	0	0	0	2	0	1	1	0	0	0	1	0	0	0	0	1	0	0	7	710.444	A0A345U6N9;A0A2Z2JIK8;A0A1P8D6E6	A0A345U6N9	113	119	yes	no	2	0.010689	61.006			1	1436300	0	0	1436300	54
MKSVIT	______________________________	______________________________	-	M	K	I	T	T	0	0	0	0	0	0	0	0	0	1	0	1	1	0	0	1	1	0	0	1	0	0	6	677.378	A0A6C0A926;A0A345U8V1;Q6B8M6;A0A345U6I3;A0A2Z2JIG1;A0A1P8D6L4;W8DWF3;A0A6C0AAV4;A0A6C0AA93;A0A345U738;A0A345U7P2	A0A345U7P2	1	6	no	no	2	0.003706	69.432			1	1346100	0	0	1346100	56
MKSVITT	______________________________	______________________________	-	M	K	T	T	V	0	0	0	0	0	0	0	0	0	1	0	1	1	0	0	1	2	0	0	1	0	0	7	778.426	A0A6C0A926;A0A345U8V1;Q6B8M6;A0A345U6I3;A0A2Z2JIG1;A0A1P8D6L4;W8DWF3;A0A6C0AAV4;A0A6C0AA93;A0A345U738;A0A345U7P2	A0A345U7P2	1	7	no	no	2	0.0078804	76.847	1	1	2	74574000	67517000	2768600	4288400	57
MKTPITE	______________________________	______________________________	-	M	K	T	E	A	0	0	0	0	0	0	1	0	0	1	0	1	1	0	1	0	2	0	0	0	0	0	7	818.421	W8DX93;Q6B8L6;A0A6C0AA91;A0A6C0A9W0;A0A6C0A8N5;A0A345U8U1;A0A345U7N2;A0A345U728;A0A345U6H4;A0A2Z2JIF1;A0A1P8D6M4	W8DX93	1	7	yes	no	2	0.0074289	75.311	1	2	2	68455000	60135000	4589300	3730700	58
MKTPITEA	______________________________	______________________________	-	M	K	E	A	I	1	0	0	0	0	0	1	0	0	1	0	1	1	0	1	0	2	0	0	0	0	0	8	889.458	W8DX93;Q6B8L6;A0A6C0AA91;A0A6C0A9W0;A0A6C0A8N5;A0A345U8U1;A0A345U7N2;A0A345U728;A0A345U6H4;A0A2Z2JIF1;A0A1P8D6M4	W8DX93	1	8	yes	no	2	0.033255	52.403	1			13112000	13112000	0	0	59
NKEGVRT	SVIAVMEGGKPTVIPNKEGVRTTPSVVAYT	GGKPTVIPNKEGVRTTPSVVAYTKKQDKLV	P	N	K	R	T	T	0	1	1	0	0	0	1	1	0	0	0	1	0	0	0	0	1	0	0	1	0	0	7	802.43	A0A6C0A9R2;A0A6C0A9L3;A0A345U7X0;A0A345U7B6;A0A2Z2JPW4;A0A1P8D6D1	A0A6C0A9R2	29	35	yes	no	2	0.02068	51.572	1			978030	978030	0	0	60
NKFISE	IIIFTYYNPILVRGVNKFISEISTAGAKGL	YNPILVRGVNKFISEISTAGAKGLIIPDLP	V	N	K	S	E	I	0	0	1	0	0	0	1	0	0	1	0	1	0	1	0	1	0	0	0	0	0	0	6	736.376	A0A6C0A9R5;A0A345U724	A0A6C0A9R5	109	114	yes	no	1;2	0.00079379	70.49	1	1	1	3189000	304490	1179300	1705200	61
NMEDLIGGH	LKSPFGGDGWIVSVNNMEDLIGGHVWIGVI	WIVSVNNMEDLIGGHVWIGVICIAGGIWHI	N	N	M	G	H	V	0	0	1	1	0	0	1	2	1	1	1	0	1	0	0	0	0	0	0	0	0	0	9	984.433	W8DXD1;Q6B917;A0A6C0AAN2;A0A6C0A9F6;A0A6C0A990;A0A345U995;A0A345U836;A0A345U6X7;A0A2Z2JMT4;A0A1P8D658	W8DXD1	242	250	yes	no	2	0.020656	73.039		1	1	1701400	0	116070	1585300	62
NSRLIPDKS	HVTVLILVKGFLFSRNSRLIPDKSNLGFRF	GFLFSRNSRLIPDKSNLGFRFPCDGPGRGG	R	N	S	K	S	N	0	1	1	1	0	0	0	0	0	1	1	1	0	0	1	2	0	0	0	0	0	0	9	1028.56	A0A345U923;W8DWC2;Q6B8U6;A0A6C0AAK5;A0A6C0AA08;A0A6C0A8D6;A0A345U7W4;A0A345U7B0;A0A345U6Q5;A0A2Z2JKT1;A0A1P8D6C9	A0A345U923	559	567	yes	no	2	0.029307	78.149			1	1321200	0	0	1321200	63
NTDIPISPR	LAAIKEFTTGDLIANNTDIPISPR______	GDLIANNTDIPISPR_______________	N	N	T	P	R	-	0	1	1	1	0	0	0	0	0	2	0	0	0	0	2	1	1	0	0	0	0	0	9	1011.53	A0A345U8S0	A0A345U8S0	177	185	yes	yes	2	0	178.3	1		1	3256700	2074500	0	1182300	64
QKRPDVVSPGGN	DNRELIVKQGGQQLFQKRPDVVSPGGNAYG	QLFQKRPDVVSPGGNAYGEEMTATCLRDLD	F	Q	K	G	N	A	0	1	1	1	0	1	0	2	0	0	0	1	0	0	2	1	0	0	0	2	0	0	12	1252.65	W8DX81;Q6B8S7;A0A6C0AA14;A0A6C0A9B2;A0A345U903;A0A345U7U4;A0A345U790;A0A345U6N5;A0A2Z2JLR6;A0A1P8D6E8	W8DX81	60	71	yes	no	2	4.2345e-07	90.657	1	1	1	9272400	2087500	3030000	4154800	66
RDGEIILR	PGGNCYTNRRMAACLRDGEIILRYISYALL	RRMAACLRDGEIILRYISYALLAGDASVLE	L	R	D	L	R	Y	0	2	0	1	0	0	1	1	0	2	1	0	0	0	0	0	0	0	0	0	0	0	8	970.556	A0A0B5KP94;A0A0B5KMB6;A0A0B5KMB0;A0A0B5KFW4;A0A0B5KFV8;A0A0B5KAJ5;A0A0B5KAJ1;W8DX91;A0A6C0AAU6;A0A6C0A9N0;A0A6C0A8M6;A0A345U8V2;A0A345U7P3;A0A345U739;A0A345U6I4;A0A2Z2JIF8;A0A1P8D6L0;A0A0B5KT90;A0A0B5KAK0;A0A0B5KT94;Q6B8M7	A0A0B5KP94	66	73	yes	no	2	6.453e-36	107.43	1	4	3	3380400	947220	1189000	1244100	67
RIINEPT	QATKDAGQIAGLDVLRIINEPTAASLSYGL	QIAGLDVLRIINEPTAASLSYGLDKKNNET	L	R	I	P	T	A	0	1	1	0	0	0	1	0	0	2	0	0	0	0	1	0	1	0	0	0	0	0	7	841.466	A0A6C0A9R2;A0A6C0A9L3;A0A345U7X0;A0A345U7B6;A0A2Z2JPW4;A0A1P8D6D1;A0A345U6R1;W8DX76;Q6B8V2;A0A8F7CJ89;A0A345U929;A0A345TTP3;A0A6C0A8E4;A0A345TTP1;A0A345TTP2	A0A6C0A9R2	167	173	yes	no	2	0.010005	58.551		1		8849800	0	8849800	0	68
RLIPDKS	TVLILVKGFLFSRNSRLIPDKSNLGFRFPC	GFLFSRNSRLIPDKSNLGFRFPCDGPGRGG	S	R	L	K	S	N	0	1	0	1	0	0	0	0	0	1	1	1	0	0	1	1	0	0	0	0	0	0	7	827.486	A0A345U923;W8DWC2;Q6B8U6;A0A6C0AAK5;A0A6C0AA08;A0A6C0A8D6;A0A345U7W4;A0A345U7B0;A0A345U6Q5;A0A2Z2JKT1;A0A1P8D6C9	A0A345U923	561	567	yes	no	2	0.010787	69.198		1	1	2594800	0	2123100	471710	69
RPDVVSPG	RELIVKQGGQQLFQKRPDVVSPGGNAYGEE	GQQLFQKRPDVVSPGGNAYGEEMTATCLRD	K	R	P	P	G	G	0	1	0	1	0	0	0	1	0	0	0	0	0	0	2	1	0	0	0	2	0	0	8	825.434	W8DX81;Q6B8S7;A0A6C0AA14;A0A6C0A9B2;A0A345U903;A0A345U7U4;A0A345U790;A0A345U6N5;A0A2Z2JLR6;A0A1P8D6E8;A0A6C0A934	W8DX81	62	69	yes	no	2	0.01163	62.717	1			2686800	2686800	0	0	70
RPDVVSPGGN	RELIVKQGGQQLFQKRPDVVSPGGNAYGEE	QLFQKRPDVVSPGGNAYGEEMTATCLRDLD	K	R	P	G	N	A	0	1	1	1	0	0	0	2	0	0	0	0	0	0	2	1	0	0	0	2	0	0	10	996.499	W8DX81;Q6B8S7;A0A6C0AA14;A0A6C0A9B2;A0A345U903;A0A345U7U4;A0A345U790;A0A345U6N5;A0A2Z2JLR6;A0A1P8D6E8;A0A6C0A934	W8DX81	62	71	yes	no	2	1.8384e-32	101.43	1	1	1	10350000	7815700	456170	2077900	71
RVSPQPGVDPIEAS	______________________________	FRVSPQPGVDPIEASAAVAGESSTATWTVV	F	R	V	A	S	A	1	1	0	1	0	1	1	1	0	1	0	0	0	0	3	2	0	0	0	2	0	0	14	1450.74	A0A0E3JLM8;A0A286MTJ2;A0A286MTJ4;A0A286MTH8;A0A8J9RPL4;A0A286MTG9;G0Z3G5;B8QMS1;Q5JCN8;Q5JCP7;G0Z3G3;Q95AM7;Q6YNU9;Q5JCN6;A0A286MTK2;A0A7U3RZ46;Q5JCN7;Q6YNS4;A9X288;A9X286;A9X277;A9X274;Q6YNW2;Q69B33;Q5JCN9;Q5JCP1;Q5JCP9;Q69B34;Q5JCP8;Q5JCP3;Q5JCP2;Q5JCP6;A0A411AQU4;Q5JCP5;A0A6C0A9M4;A0A1P8D6J2;A0A088AXN3;A0A088AXG9;A0A088AXG0;Q0R4E8;Q0R4F0	A0A0E3JLM8	5	18	yes	no	2	5.8919e-34	92.866	1		2	4716300	2013200	0	2703100	72
RVSPQPGVDPV	______________________________	LALFRVSPQPGVDPVEASAAVAGESSTATW	F	R	V	P	V	E	0	1	0	1	0	1	0	1	0	0	0	0	0	0	3	1	0	0	0	3	0	0	11	1149.61	A0A0E3M4B8;A0A0E3M3Z2;A0A0E3JXQ1;A0A0E3JW86;A0A0E3JW83;A9UK34;A9UK31;A0A1L1YNZ2;A0A1L1YNU8;Q6YNV1;A0A810VCY3;A0A810SZI9;A0A109NH05;A0A0X7YEB0;A9UK22;A9UK16;A9UK15;A0A1L1YNV5;A0A1L1YP08;A0A1L1YNZ1;Q2TVW2;A0A0C6DWM8;A0A096VQQ8;E3P8U3;A9UK39;A0A8K1HDS6;A0A7U3RYE1;Q5JCR2;A0A810SZ56;Q6YNU7;A0A286QZR5;B0LVX3;A0A9E8DEY7;A0A1Z1D5L2;A0A1W6HV10;Q6YNV9;A0A9E8DF36;A0A1Z1DAL4;A0A218KFA6;A0A1Z1D4V6;A0A1Z1D4L8;…	A0A0E3M4B8	5	15	yes	no	2	3.0087e-05	46.457			1	571380	0	0	571380	73
RVSPQPGVDPVE	______________________________	ALFRVSPQPGVDPVEASAAVAGESSTATWT	F	R	V	V	E	A	0	1	0	1	0	1	1	1	0	0	0	0	0	0	3	1	0	0	0	3	0	0	12	1278.66	A0A0E3M4B8;A0A0E3M3Z2;A0A0E3JXQ1;A0A0E3JW86;A0A0E3JW83;A9UK34;A9UK31;A0A1L1YNZ2;A0A1L1YNU8;Q6YNV1;A0A810VCY3;A0A810SZI9;A0A109NH05;A0A0X7YEB0;A9UK22;A9UK16;A9UK15;A0A1L1YNV5;A0A1L1YP08;A0A1L1YNZ1;Q2TVW2;A0A0C6DWM8;A0A096VQQ8;E3P8U3;A9UK39;A0A8K1HDS6;A0A7U3RYE1;Q5JCR2;A0A810SZ56;Q6YNU7;A0A286QZR5;B0LVX3;A0A9E8DEY7;A0A1Z1D5L2;A0A1W6HV10;Q6YNV9;A0A9E8DF36;A0A1Z1DAL4;A0A218KFA6;A0A1Z1D4V6;A0A1Z1D4L8;…	A0A0E3M4B8	5	16	yes	no	2	1.2466e-96	121.73	1	1	1	6558300	2646100	2155200	1756900	74
RVSPQPGVDPVEAS	______________________________	FRVSPQPGVDPVEASAAVAGESSTATWTVV	F	R	V	A	S	A	1	1	0	1	0	1	1	1	0	0	0	0	0	0	3	2	0	0	0	3	0	0	14	1436.73	A0A0E3M4B8;A0A0E3M3Z2;A0A0E3JXQ1;A0A0E3JW86;A0A0E3JW83;A9UK34;A9UK31;A0A1L1YNZ2;A0A1L1YNU8;Q6YNV1;A0A810VCY3;A0A810SZI9;A0A109NH05;A0A0X7YEB0;A9UK22;A9UK16;A9UK15;A0A1L1YNV5;A0A1L1YP08;A0A1L1YNZ1;Q2TVW2;A0A0C6DWM8;A0A096VQQ8;E3P8U3;A9UK39;A0A8K1HDS6;A0A7U3RYE1;Q5JCR2;A0A810SZ56;Q6YNU7;A0A286QZR5;B0LVX3;A0A9E8DEY7;A0A1Z1D5L2;A0A1W6HV10;Q6YNV9;A0A9E8DF36;A0A1Z1DAL4;A0A218KFA6;A0A1Z1D4V6;A0A1Z1D4L8;…	A0A0E3M4B8	5	18	yes	no	2	6.1506e-15	76.332	1			10694000	10694000	0	0	75
RVTPQPGVDPVE	______________________________	XLFRVTPQPGVDPVEASAAVAGESSTATWT	F	R	V	V	E	A	0	1	0	1	0	1	1	1	0	0	0	0	0	0	3	0	1	0	0	3	0	0	12	1292.67	A9UK32;A9UK35;A9UK26;V5Z265;A9UK14;A0A482D7S0;A9UK25;A9UK24;E0WVS9;E0WVS8;E0WVS6;E0WVS5;B1NAP2;Q32371;Q6YNW7;B1NAT2;Q6YNT0;Q6YNT1;Q0R4E7;A0A411AQU3;A0A411AQU5;B0LVX5;Q6B8P0;I1ZI38;A0A345U7Q6;A0A088AXX5;A0A088AXT1;A0A088AXN1;A0A088AXG5;A0A088AXG1;A0A088AXF6;A0A088AXF2;Q6YNT2;A0A088AXM8;A0A3P8MWM3;A9CBB3;A9CBB4;A9CBB1;A9CBA5;A9CBB6;A9CBA7;A9CBA4;A0A7U3K2Q0	A9UK32	5	16	yes	no	2	0.029139	44.203	1			789920	789920	0	0	76
RVTPQPGVDPVEAS	______________________________	FRVTPQPGVDPVEASAAVAGESSTATWTVV	F	R	V	A	S	A	1	1	0	1	0	1	1	1	0	0	0	0	0	0	3	1	1	0	0	3	0	0	14	1450.74	A9UK32;A9UK35;A9UK26;V5Z265;A9UK14;A0A482D7S0;A9UK25;A9UK24;E0WVS9;E0WVS8;E0WVS6;E0WVS5;B1NAP2;Q32371;Q6YNW7;B1NAT2;Q6YNT0;Q6YNT1;Q0R4E7;A0A411AQU3;A0A411AQU5;B0LVX5;Q6B8P0;I1ZI38;A0A345U7Q6;A0A088AXX5;A0A088AXT1;A0A088AXN1;A0A088AXG5;A0A088AXG1;A0A088AXF6;A0A088AXF2;Q6YNT2;A0A088AXM8;A0A3P8MWM3;A9CBB3;A9CBB4;A9CBB1;A9CBA5;A9CBB6;A9CBA7;A9CBA4;A0A7U3K2Q0	A9UK32	5	18	yes	no	2	2.3141e-07	61.213	1			2711400	2711400	0	0	77
SEDSLPIHR	FNVLGEPVDNLGDVESEDSLPIHRAAPLFT	NLGDVESEDSLPIHRAAPLFTQLETKPSIF	E	S	E	H	R	A	0	1	0	1	0	0	1	0	1	1	1	0	0	0	1	2	0	0	0	0	0	0	9	1052.53	A0A345U900;A0A345U7U1;A0A345U787;A0A345U6N2;A0A2Z2JKR5;A0A1P8D6F5;Q6B8S4;A0A6C0AAM7;A0A6C0AA23;W8DVP1;A0A6C0A8V2	A0A345U900	108	116	yes	no	3	0.019158	55.37			1	169460	0	0	169460	78
SFLPDLTDDQISK	______________________________	TFSFLPDLTDDQISKQIEYAISQNWSVSIE	F	S	F	S	K	Q	0	0	0	3	0	1	0	0	0	1	2	1	0	1	1	2	1	0	0	0	0	0	13	1477.73	Q53UD2;Q5UIT5;Q5UIS9;Q5UIS8;Q5UIS5;A0A345U8W4;Q5UIT2;Q5UIT3;Q8HC90	Q53UD2	9	21	yes	no	2	3.6115e-14	84.31	1	2		4457400	1611800	2845600	0	79
SIEDVKQA	TTKKLSETSEELLKQSIEDVKQAFSV____	SEELLKQSIEDVKQAFSV____________	Q	S	I	Q	A	F	1	0	0	1	0	1	1	0	0	1	0	1	0	0	0	1	0	0	0	1	0	0	8	888.455	W8DXF3;Q6B8Q8;A0A6C0A9M7;A0A6C0A927;A0A6C0A8R4;A0A345U8Y4;A0A345U7S5;A0A345U771;A0A345U6L6;A0A2Z2JIV6;A0A1P8D6G7	W8DXF3	493	500	yes	no	2	0.022243	62.714	1			7391500	7391500	0	0	80
SIKIPDEDAE	SLDTVELVMALEDAFSIKIPDEDAEKIANL	LEDAFSIKIPDEDAEKIANLSQAVEFIQDA	F	S	I	A	E	K	1	0	0	2	0	0	2	0	0	2	0	1	0	0	1	1	0	0	0	0	0	0	10	1115.53	A0A345U920	A0A345U920	57	66	yes	yes	2	1.6118e-09	91.318	1	1	2	6924200	2656300	1822900	2445100	81
SIKIPDEDAEKIA	SLDTVELVMALEDAFSIKIPDEDAEKIANL	AFSIKIPDEDAEKIANLSQAVEFIQDAINK	F	S	I	I	A	N	2	0	0	2	0	0	2	0	0	3	0	2	0	0	1	1	0	0	0	0	0	0	13	1427.75	A0A345U920	A0A345U920	57	69	yes	yes	2	0.0074223	46.158	1			176880	176880	0	0	82
SIPLLN	______________________________	______________________________	M	S	I	L	N	Y	0	0	1	0	0	0	0	0	0	1	2	0	0	0	1	1	0	0	0	0	0	0	6	655.39	A0A6C0AAJ1;A0A6C0A9C6;A0A345U7P5;A0A345U741;A0A345U6I6;A0A2Z2JKN4;A0A1P8D6J8;A0A8F7CHY9;A0A345U8V4;W8DVR6;Q6B8M9;A0A6C0A8Y6	A0A6C0AAJ1	2	7	yes	no	1	2.5685e-06	64.563			1	72594	0	0	72594	83
SLDKLR	VINAADVQGKYLDDNSLDKLRGYFQTGELR	VQGKYLDDNSLDKLRGYFQTGELRVRASAT	N	S	L	L	R	G	0	1	0	1	0	0	0	0	0	0	2	1	0	0	0	1	0	0	0	0	0	0	6	730.434	W8DWD1;Q6B8S6;A0A6C0A9P9;A0A345U902;A0A345U7U3;A0A345U6N4;A0A6C0A9X5;A0A6C0A9G6;A0A345U789;A0A2Z2JMN3;A0A1P8D6F3	W8DWD1	23	28	yes	no	2	0.0045177	58.661		1		612720	0	612720	0	84
SNDPSRNPNRKDLE	TTVIFFVSLFFFGFLSNDPSRNPNRKDLE_	LSNDPSRNPNRKDLE_______________	L	S	N	L	E	-	0	2	3	2	0	0	1	0	0	0	1	1	0	0	2	2	0	0	0	0	0	0	14	1640.79	W8DX86;Q6B8Q2;A0A6C0AAJ9;A0A6C0A9I8;A0A6C0A974;A0A345U8X8;A0A345U7R9;A0A345U765;A0A345U6L0;A0A2Z2JIH9;A0A1P8D6H5	W8DX86	25	38	yes	no	3	3.0801e-10	68.262		1		7829200	0	7829200	0	85
SPDPSKDKNVH	PLPGDKNQEIIFPILSPDPSKDKNVHFLKY	FPILSPDPSKDKNVHFLKYPIYIGANRGRG	L	S	P	V	H	F	0	0	1	2	0	0	0	0	1	0	0	2	0	0	2	2	0	0	0	1	0	0	11	1222.59	A0A345U906	A0A345U906	158	168	yes	yes	3	0.0059645	52.278	1			1523900	1523900	0	0	86
SPGELDRIK	ITKSIVNADAEARYLSPGELDRIKSFVLSG	AEARYLSPGELDRIKSFVLSGQRRLRIAQI	L	S	P	I	K	S	0	1	0	1	0	0	1	1	0	1	1	1	0	0	1	1	0	0	0	0	0	0	9	1013.55	W8DX81;Q6B8S7;A0A6C0AA14;A0A6C0A9B2;A0A345U903;A0A345U7U4;A0A345U790;A0A345U6N5;A0A2Z2JLR6;A0A1P8D6E8;A0A6C0A934	W8DX81	19	27	yes	no	2;3	9.8952e-241	151.04		1	3	2898700	0	1047500	1851200	87
SSLVGPDAGKEM	IGATIQAIQAMKEVTSSLVGPDAGKEMGVY	EVTSSLVGPDAGKEMGVYFDYICSGLS___	T	S	S	E	M	G	1	0	0	1	0	0	1	2	0	0	1	1	1	0	1	2	0	0	0	1	0	0	12	1189.56	W8DWD1;Q6B8S6;A0A6C0A9P9;A0A345U902;A0A345U7U3;A0A345U6N4	W8DWD1	138	149	yes	no	2	0.0014234	52.49	1			877670	877670	0	0	88
TDAPSVK	VTVSFYGGKLNGKVFTDAPSVKKYARKAQL	GKLNGKVFTDAPSVKKYARKAQLGEVFEFD	F	T	D	V	K	K	1	0	0	1	0	0	0	0	0	0	0	1	0	0	1	1	1	0	0	1	0	0	7	716.37	W8DVJ3;A0A6C0A9S6;A0A6C0A9A3;A0A345U7E8;A0A345U6U3;Q6B8Y4;A0A345U961	W8DVJ3	412	418	yes	no	2	0.0083546	67.032			1	175090	0	0	175090	89
TDIPISPR	AAIKEFTTGDLIANNTDIPISPR_______	GDLIANNTDIPISPR_______________	N	T	D	P	R	-	0	1	0	1	0	0	0	0	0	2	0	0	0	0	2	1	1	0	0	0	0	0	8	897.492	A0A345U8S0	A0A345U8S0	178	185	yes	yes	2	0.010747	57.281	1		1	763940	361670	0	402270	90
TEAPLNPK	YNELRVAPEEHPVLLTEAPLNPKANREKMT	EEHPVLLTEAPLNPKANREKMTQMMFETFN	L	T	E	P	K	A	1	0	1	0	0	0	1	0	0	0	1	1	0	0	2	0	1	0	0	0	0	0	8	868.465	A7XUI4	A7XUI4	17	24	yes	yes	2	1.4002e-75	119.57	1			13755000	13755000	0	0	91
TFELVFLFVCYK	PDNFLQILCLGIAFFTFELVFLFVCYKLCN	AFFTFELVFLFVCYKLCNKKF_________	F	T	F	Y	K	L	0	0	0	0	1	0	1	0	0	0	2	1	0	3	0	0	1	0	1	2	0	0	12	1507.78	A0A2S1PUN2;A0A2S1PUV1	A0A2S1PUN2	228	239	yes	no	2	0.0070659	40.002	1	1		301360	27357	274010	0	92
TIDLKMPSPT	______________________________	______________________________	N	T	I	P	T	F	0	0	0	1	0	0	0	0	0	1	1	1	1	0	2	1	2	0	0	0	0	0	10	1101.57	W8DX78;Q6B8U2;A0A6C0AAC3;A0A6C0AA21;A0A345U919;A0A345U7W0;A0A345U7A6;A0A345U6Q1	W8DX78	4	13	yes	no	2	0.030061	50.127		1		455400	0	455400	0	93
TVKPKL	ERERMDKFGRPFLGATVKPKLGLSGKNYGR	KFGRPFLGATVKPKLGLSGKNYGRVVYEGL	A	T	V	K	L	G	0	0	0	0	0	0	0	0	0	0	1	2	0	0	1	0	1	0	0	1	0	0	6	684.453	A0A0E3M4B8;A0A0E3M3Z2;A0A0E3JXQ1;A0A0E3JW86;A0A0E3JW83;A9UK34;A9UK31;A0A1L1YNZ2;A0A1L1YNU8;Q6YNV1;A0A810VCY3;A0A810SZI9;A0A109NH05;A0A0X7YEB0;A9UK22;A9UK16;A9UK15;A0A1L1YNV5;A0A1L1YP08;A0A1L1YNZ1;Q2TVW2;A0A0C6DWM8;A0A096VQQ8;E3P8U3;A9UK39;A0A8K1HDS6;A0A7U3RYE1;Q5JCR2;A0A810SZ56;Q6YNU7;A0A286QZR5;B0LVX3;A0A9E8DEY7;A0A1Z1D5L2;A0A1W6HV10;Q6YNV9;A0A9E8DF36;A0A1Z1DAL4;A0A218KFA6;A0A1Z1D4V6;A0A1Z1D4L8;…	A0A0E3M4B8	137	142	no	no	2	2.3041e-10	94.95	1			3788100	3788100	0	0	94
VDKDGIIR	VRRMPAFFETFPVILVDKDGIIRADIPFRR	ETFPVILVDKDGIIRADIPFRRAESKYSIE	L	V	D	I	R	A	0	1	0	2	0	0	0	1	0	2	0	1	0	0	0	0	0	0	0	1	0	0	8	914.519	W8DVJ3;A0A6C0A9S6;A0A6C0A9A3;A0A345U7E8;A0A345U6U3;Q6B8Y4;A0A345U961;A0A345U802;A0A2Z2JIQ4;A0A1P8D694;A0A6C0A9G4	W8DVJ3	371	378	yes	no	2;3	3.8274e-111	143.85		2	1	5240800	0	4546000	694810	96
VERDPVAT	TISSKEQETKKVQITVERDPVATSFEKWAK	TKKVQITVERDPVATSFEKWAKPGHFSRSL	T	V	E	A	T	S	1	1	0	1	0	0	1	0	0	0	0	0	0	0	1	0	1	0	0	2	0	0	8	885.456	A0A345U923	A0A345U923	17	24	yes	yes	2	2.4143e-05	88.029	1			12193000	12193000	0	0	97
VGPDAGKEM	TIQAIQAMKEVTSSLVGPDAGKEMGVYFDY	EVTSSLVGPDAGKEMGVYFDYICSGLS___	L	V	G	E	M	G	1	0	0	1	0	0	1	2	0	0	0	1	1	0	1	0	0	0	0	1	0	0	9	902.417	W8DWD1;Q6B8S6;A0A6C0A9P9;A0A345U902;A0A345U7U3;A0A345U6N4	W8DWD1	141	149	yes	no	2	0.034896	44.767	1			14150000	14150000	0	0	98
VGPLPGDKN	VYIQPYSTTKDNILLVGPLPGDKNQEIIFP	KDNILLVGPLPGDKNQEIIFPILSPDPSKD	L	V	G	K	N	Q	0	0	1	1	0	0	0	2	0	0	1	1	0	0	2	0	0	0	0	1	0	0	9	895.476	A0A345U906;A0A6C0AA36;A0A6C0A9Q1;A0A6C0A8W7;A0A345U6N8;A0A345U7U7	A0A345U906	141	149	yes	no	2	0.018511	62.659	1			376930	376930	0	0	99
VGPLPGDKNQE	VYIQPYSTTKDNILLVGPLPGDKNQEIIFP	NILLVGPLPGDKNQEIIFPILSPDPSKDKN	L	V	G	Q	E	I	0	0	1	1	0	1	1	2	0	0	1	1	0	0	2	0	0	0	0	1	0	0	11	1152.58	A0A345U906;A0A6C0AA36;A0A6C0A9Q1;A0A6C0A8W7;A0A345U6N8	A0A345U906	141	151	yes	no	2	6.3322e-06	74.2			1	13146000	0	0	13146000	100
VHVAIPE	SGLFGLSSLAWTGHLVHVAIPESRGQHIGW	SLAWTGHLVHVAIPESRGQHIGWDNFTYTL	L	V	H	P	E	S	1	0	0	0	0	0	1	0	1	1	0	0	0	0	1	0	0	0	0	2	0	0	7	763.423	W8DX77;A0A6C0A9K7;A0A6C0A9C7;A0A345U924;A0A345U7W5;A0A345U7B1;A0A2Z2JIS8;A0A1P8D6C8	W8DX77	195	201	yes	no	2	0.0082317	64.398	1	1	1	671890	260470	198390	213030	101
VNNMEDLIGGH	YVLKSPFGGDGWIVSVNNMEDLIGGHVWIG	WIVSVNNMEDLIGGHVWIGVICIAGGIWHI	S	V	N	G	H	V	0	0	2	1	0	0	1	2	1	1	1	0	1	0	0	0	0	0	0	1	0	0	11	1197.54	W8DXD1;Q6B917;A0A6C0AAN2;A0A6C0A9F6;A0A6C0A990;A0A345U995;A0A345U836;A0A345U6X7;A0A2Z2JMT4;A0A1P8D658	W8DXD1	240	250	yes	no	2	2.0819e-09	57.281		1		0	0	0	0	102
VTEGNKRL	GEFLSNTQLDALANMVTEGNKRLDIVNKIN	LDALANMVTEGNKRLDIVNKINSNASAIVT	M	V	T	R	L	D	0	1	1	0	0	0	1	1	0	0	1	1	0	0	0	0	1	0	0	1	0	0	8	915.514	A0A345U8U2	A0A345U8U2	31	38	yes	yes	3	0.02802	71.342		1		739070	0	739070	0	103
YVPPHVN	ERLEIQAIADDITSKYVPPHVNIFYCIGGI	IADDITSKYVPPHVNIFYCIGGIVFTSFLI	K	Y	V	V	N	I	0	0	1	0	0	0	0	0	1	0	0	0	0	0	2	0	0	0	1	2	0	0	7	824.418	W8DXD4;Q6B903;A0A6C0AA70;A0A6C0AA03;A0A345U980;A0A345U821;A0A345U7G7;A0A345U6W2;A0A2Z2JIS4;A0A1P8D674;A0A6C0A9N4;A0A0S2RSC5	W8DXD4	25	31	yes	no	2	0.023237	53.522			1	805140	0	0	805140	105
[truncated: 7 more columns]
