# Supplementary material for: Seaweed () Protein Hydrolyzates: A Valuable Source of Short- and Medium-Chain Peptides with Multifunctional Properties
Source: J Agric Food Chem. 2025 Jul 17;73(30):18783–94. doi: 10.1021/acs.jafc.5c03547 (PMC12314915; doi:10.1021/acs.jafc.5c03547)
Supplement: Supplementary file 3 [file jf5c03547_si_003.xlsx]

## Sheet: Compounds
ID (3 letter code, Xle = Leu/Ile)	ID (1 letter code, J = I)	Formula	Molecular Weight	RT [min]	Area (Hydrolysate, SEC)	Area (AP, short peptide fraction)	Area (BL, short peptide fraction)											Exp. Molecular Weight	Calculated Molecular Weight	Exp. m/z	Calculated m/z	Δmass (ppm)
Ala-Ala	AA	C6 H12 N2 O3	160.085	2.502	4.30308e+06	< LOD	< LOD	C	6	H	12	N	2	O	3			160.085	160.085	161.093	161.093	0.602138
Gly-Val	GV	C7 H14 N2 O3	174.101	2.265	2.90932e+07	604697	< LOD	C	7	H	14	N	2	O	3			174.101	174.1	175.108	175.108	1.06791
Val-Gly	VG	C7 H14 N2 O3	174.101	1.507	4.62183e+06	< LOD	< LOD	C	7	H	14	N	2	O	3			174.101	174.1	175.108	175.108	1.18213
Ser-Ala	SA	C6 H12 N2 O4	176.08	0.75	3.41521e+06	< LOD	< LOD	C	6	H	12	N	2	O	4			176.08	176.08	177.088	177.088	0.575986
Ala-Pro	AP	C8 H14 N2 O3	186.101	1.538	1.48282e+07	1.15072e+07	997662	C	8	H	14	N	2	O	3			186.101	186.1	187.109	187.108	1.26665
Val-Ala	VA	C8 H16 N2 O3	188.116	1.481	4.52345e+06	713070	< LOD	C	8	H	16	N	2	O	3			188.116	188.116	189.124	189.124	0.565767
Gly-Leu	GL	C8 H16 N2 O3	188.116	5.623	1.73971e+08	3.74584e+06	203900	C	8	H	16	N	2	O	3			188.116	188.116	189.124	189.124	1.04165
Gly-Ile	GI	C8 H16 N2 O3	188.116	5.048	1.41421e+07	3.72383e+06	174814	C	8	H	16	N	2	O	3			188.116	188.116	189.124	189.124	1.04165
Ala-Val	AV	C8 H16 N2 O3	188.116	2.105	1.2921e+07	< LOD	< LOD	C	8	H	16	N	2	O	3			188.116	188.116	189.124	189.124	1.20027
Ala-Ile	AI	C9 H18 N2 O3	202.132	4.842	1.06718e+07	1.47739e+06	< LOD	C	9	H	18	N	2	O	3			202.132	202.132	203.14	203.14	0.822095
Ala-Leu	AL	C9 H18 N2 O3	202.132	5.455	2.49248e+07	1.51969e+06	< LOD	C	9	H	18	N	2	O	3			202.132	202.132	203.14	203.14	1.36359
Ile-Ala	IA	C9 H18 N2 O3	202.132	3.374	4.19892e+06	998807	118493	C	9	H	18	N	2	O	3			202.132	202.132	203.14	203.14	1.36359
Leu-Ala	LA	C9 H18 N2 O3	202.132	3.954	2.49333e+06	674975	< LOD	C	9	H	18	N	2	O	3			202.132	202.132	203.14	203.14	1.90509
Asp-Ala	DA	C7 H12 N2 O5	204.075	0.79	4.43703e+06	< LOD	< LOD	C	7	H	12	N	2	O	5			204.075	204.075	205.082	205.082	-0.453476
Ser-Val	SV	C8 H16 N2 O4	204.111	1.97	2.35896e+07	653659	< LOD	C	8	H	16	N	2	O	4			204.111	204.111	205.119	205.119	0.692282
Gly-Met	GM	C7 H14 N2 O3 S	206.073	2.463	2.78731e+06	< LOD	< LOD	C	7	H	14	N	2	O	3	S	1	206.073	206.073	207.081	207.08	0.941664
Pro-Pro	PP	C10 H16 N2 O3	212.116	2.258	2.14952e+07	< LOD	< LOD	C	10	H	16	N	2	O	3			212.116	212.116	213.124	213.124	1.11203
Pro-Val	PV	C10 H18 N2 O3	214.132	2.795	2.07054e+06	< LOD	< LOD	C	10	H	18	N	2	O	3			214.132	214.132	215.14	215.14	1.10161
Val-Pro	VP	C10 H18 N2 O3	214.132	4.931	1.42854e+07	< LOD	< LOD	C	10	H	18	N	2	O	3			214.132	214.132	215.14	215.14	1.24105
Thr-Pro	TP	C9 H16 N2 O4	216.111	1.897	3.10348e+06	< LOD	< LOD	C	9	H	16	N	2	O	4			216.111	216.111	217.119	217.119	0.838251
Pro-Thr	PT	C9 H16 N2 O4	216.111	6.548	3.93002e+06	< LOD	< LOD	C	9	H	16	N	2	O	4			216.111	216.111	217.119	217.119	1.25277
Val-Val	VV	C10 H20 N2 O3	216.148	3.95	2.79747e+08	1.48039e+07	1.05726e+06	C	10	H	20	N	2	O	3			216.148	216.147	217.155	217.155	0.953235
Thr-Val	TV	C9 H18 N2 O4	218.127	2.368	1.04574e+07	< LOD	< LOD	C	9	H	18	N	2	O	4			218.127	218.127	219.135	219.134	0.739272
Leu-Ser	LS	C9 H18 N2 O4	218.127	2.117	2.49397e+06	< LOD	< LOD	C	9	H	18	N	2	O	4			218.127	218.127	219.135	219.134	0.739272
Ile-Ser	IS	C9 H18 N2 O4	218.127	1.919	3.33063e+06	< LOD	< LOD	C	9	H	18	N	2	O	4			218.127	218.127	219.135	219.134	0.784906
Ser-Leu	SL	C9 H18 N2 O4	218.127	4.941	1.8505e+08	3.86989e+06	127110	C	9	H	18	N	2	O	4			218.127	218.127	219.135	219.134	0.876174
Ser-Ile	SI	C9 H18 N2 O4	218.127	4.694	1.75954e+07	595958	< LOD	C	9	H	18	N	2	O	4			218.127	218.127	219.135	219.134	0.876174
Phe-Gly	FG	C11 H14 N2 O3	222.101	5.894	3.14101e+06	481214	< LOD	C	11	H	14	N	2	O	3			222.101	222.1	223.108	223.108	0.793337
Gly-Phe	GF	C11 H14 N2 O3	222.101	6.965	2.9555e+07	818651	< LOD	C	11	H	14	N	2	O	3			222.101	222.1	223.108	223.108	0.927801
Xle-Pro	JP	C11 H20 N2 O3	228.148	7.475	1.31581e+07	< LOD	< LOD	C	11	H	20	N	2	O	3			228.148	228.147	229.155	229.155	0.685125
Pro-Xle	PJ	C11 H20 N2 O3	228.148	6.511	2.32595e+07	861520	< LOD	C	11	H	20	N	2	O	3			228.148	228.147	229.155	229.155	0.685125
Asp-Pro	DP	C9 H14 N2 O5	230.09	1.28	3.17586e+06	< LOD	< LOD	C	9	H	14	N	2	O	5			230.09	230.09	231.098	231.098	0.592822
Ile-Val	IV	C11 H22 N2 O3	230.163	6.43	5.45755e+06	1.19269e+06	< LOD	C	11	H	22	N	2	O	3			230.163	230.163	231.171	231.171	0.722409
Val-Leu	VL	C11 H22 N2 O3	230.163	7.643	1.16208e+07	2.39852e+06	109270	C	11	H	22	N	2	O	3			230.163	230.163	231.171	231.171	0.852184
Val-Ile	VI	C11 H22 N2 O3	230.163	6.862	4.33826e+06	757145	< LOD	C	11	H	22	N	2	O	3			230.163	230.163	231.171	231.171	1.32802
Leu-Val	LV	C11 H22 N2 O3	230.163	7.045	3.35645e+06	802351	< LOD	C	11	H	22	N	2	O	3			230.163	230.163	231.171	231.171	1.32802
Val-Asn	VN	C9 H17 N3 O4	231.122	0.879	2.61987e+06	< LOD	< LOD	C	9	H	17	N	3	O	4			231.122	231.122	232.13	232.13	-0.0732349
Asn-Val	NV	C9 H17 N3 O4	231.122	2.077	1.23478e+07	< LOD	< LOD	C	9	H	17	N	3	O	4			231.122	231.122	232.13	232.13	1.04683
Asp-Val	DV	C9 H16 N2 O5	232.106	2.1	7.47235e+06	< LOD	< LOD	C	9	H	16	N	2	O	5			232.106	232.106	233.114	233.114	1.14536
Thr-Leu	TL	C10 H20 N2 O4	232.142	5.756	5.26207e+07	1.81378e+06	< LOD	C	10	H	20	N	2	O	4			232.142	232.142	233.15	233.15	0.65194
Leu-Thr	LT	C10 H20 N2 O4	232.143	2.54	3.14084e+06	< LOD	< LOD	C	10	H	20	N	2	O	4			232.143	232.142	233.15	233.15	0.952176
Ile-Thr	IT	C10 H20 N2 O4	232.143	2.288	2.85578e+06	< LOD	< LOD	C	10	H	20	N	2	O	4			232.143	232.142	233.15	233.15	0.952176
Thr-Ile	TI	C10 H20 N2 O4	232.143	5.246	1.10781e+07	1.74308e+06	< LOD	C	10	H	20	N	2	O	4			232.143	232.142	233.15	233.15	1.25241
Ser-Met	SM	C8 H16 N2 O4 S	236.083	2.262	2.78261e+06	< LOD	< LOD	C	8	H	16	N	2	O	4	S	1	236.083	236.083	237.091	237.091	0.970092
Phe-Ala	FA	C12 H16 N2 O3	236.116	5.908	4.14379e+06	< LOD	< LOD	C	12	H	16	N	2	O	3			236.116	236.116	237.124	237.124	0.704273
Gly-Tyr	GY	C11 H14 N2 O4	238.096	4.196	6.61861e+06	< LOD	< LOD	C	11	H	14	N	2	O	4			238.096	238.095	239.103	239.103	0.928469
Lys-Pro	KP	C11 H21 N3 O3	243.159	1.212	1.97858e+06	< LOD	< LOD	C	11	H	21	N	3	O	3			243.159	243.158	244.166	244.166	1.09761
Xle-Xle	JJ	C12 H24 N2 O3	244.179	10.091	7.84211e+06	1.75342e+06	114734	C	12	H	24	N	2	O	3			244.179	244.179	245.187	245.187	0.721899
Xle-Xle	JJ	C12 H24 N2 O3	244.179	9.46	7.7277e+06	2.09976e+06	249493	C	12	H	24	N	2	O	3			244.179	244.179	245.187	245.187	0.844255
Xle-Xle	JJ	C12 H24 N2 O3	244.179	9.255	3.23962e+06	604613	< LOD	C	12	H	24	N	2	O	3			244.179	244.179	245.187	245.187	0.844255
Xle-Xle	JJ	C12 H24 N2 O3	244.179	8.629	1.02713e+07	1.06231e+06	< LOD	C	12	H	24	N	2	O	3			244.179	244.179	245.187	245.187	0.885041
Asn-Leu	NL	C10 H19 N3 O4	245.138	6.051	9.88516e+06	1.58207e+06	< LOD	C	10	H	19	N	3	O	4			245.138	245.138	246.145	246.145	0.255946
Gly-Gly-Xle	GGJ	C10 H19 N3 O4	245.138	5.001	8.27335e+07	< LOD	< LOD	C	10	H	19	N	3	O	4			245.138	245.138	246.146	246.145	0.621584
Gly-Val-Ala	GVA	C10 H19 N3 O4	245.138	2.619	1.0017e+07	< LOD	< LOD	C	10	H	19	N	3	O	4			245.138	245.138	246.146	246.145	0.621584
Asn-Ile	NI	C10 H19 N3 O4	245.138	4.805	7.39498e+06	3.40144e+06	< LOD	C	10	H	19	N	3	O	4			245.138	245.138	246.146	246.145	0.621584
Val-Gly-Ala	VGA	C10 H19 N3 O4	245.138	3.551	5.18748e+06	< LOD	< LOD	C	10	H	19	N	3	O	4			245.138	245.138	246.146	246.145	0.621584
Gln-Val	QV	C10 H19 N3 O4	245.138	3.109	1.60706e+06	< LOD	< LOD	C	10	H	19	N	3	O	4			245.138	245.138	246.146	246.145	0.621584
Ala-Arg	AR	C9 H19 N5 O3	245.149	4.401	3.57756e+06	959520	< LOD	C	9	H	19	N	5	O	3			245.149	245.149	246.157	246.157	0.690617
Lys-Val	KV	C11 H23 N3 O3	245.174	2.133	1.93024e+07	< LOD	< LOD	C	11	H	23	N	3	O	3			245.174	245.174	246.182	246.182	0.519941
Val-Lys	VK	C11 H23 N3 O3	245.174	3.211	2.19573e+06	< LOD	< LOD	C	11	H	23	N	3	O	3			245.174	245.174	246.182	246.182	0.723043
Glu-Val	EV	C10 H18 N2 O5	246.122	2.374	1.89262e+07	< LOD	< LOD	C	10	H	18	N	2	O	5			246.122	246.122	247.13	247.129	0.554365
Val-Glu	VE	C10 H18 N2 O5	246.122	1.362	1.05768e+07	948492	< LOD	C	10	H	18	N	2	O	5			246.122	246.122	247.13	247.129	0.716224
Asp-Leu	DL	C10 H18 N2 O5	246.122	5.643	1.21423e+07	2.81467e+06	< LOD	C	10	H	18	N	2	O	5			246.122	246.122	247.13	247.129	0.797153
Asp-Ile	DI	C10 H18 N2 O5	246.122	5.403	8.27991e+07	2.85361e+06	< LOD	C	10	H	18	N	2	O	5			246.122	246.122	247.13	247.129	0.797153
Ala-Gly-Thr	AGT	C9 H17 N3 O5	247.117	0.832	5.44937e+06	< LOD	< LOD	C	9	H	17	N	3	O	5			247.117	247.117	248.125	248.125	0.636777
Ser-Phe	SF	C12 H16 N2 O4	252.111	6.692	2.67477e+07	1.02148e+06	< LOD	C	12	H	16	N	2	O	4			252.111	252.111	253.119	253.119	0.837551
Phe-Ser	FS	C12 H16 N2 O4	252.111	4.272	2.82824e+06	< LOD	< LOD	C	12	H	16	N	2	O	4			252.111	252.111	253.119	253.119	0.916566
Val-His	VH	C11 H18 N4 O3	254.138	2.112	6.97288e+06	< LOD	< LOD	C	11	H	18	N	4	O	3			254.138	254.138	255.146	255.146	0.662367
Val-Ala-Ala	VAA	C11 H21 N3 O4	259.153	3.779	1.42291e+07	< LOD	< LOD	C	11	H	21	N	3	O	4			259.153	259.153	260.161	260.161	-0.219095
Ala-Ala-Val	AAV	C11 H21 N3 O4	259.153	4.555	2.91057e+06	< LOD	< LOD	C	11	H	21	N	3	O	4			259.153	259.153	260.161	260.161	-0.219095
Ala-Gly-Xle	AGJ	C11 H21 N3 O4	259.153	4.647	1.8878e+06	< LOD	< LOD	C	11	H	21	N	3	O	4			259.153	259.153	260.161	260.161	-0.219095
Leu-Gln	LQ	C11 H21 N3 O4	259.153	2.291	3.17444e+06	< LOD	< LOD	C	11	H	21	N	3	O	4			259.153	259.153	260.161	260.161	0.511222
Gly-Ala-Leu	GAL	C11 H21 N3 O4	259.153	6.982	8.54717e+06	< LOD	< LOD	C	11	H	21	N	3	O	4			259.153	259.153	260.161	260.161	0.741848
Gly-Ala-Ile	GAI	C11 H21 N3 O4	259.153	5.417	3.64298e+07	< LOD	< LOD	C	11	H	21	N	3	O	4			259.153	259.153	260.161	260.161	0.857161
Gln-Leu	QL	C11 H21 N3 O4	259.153	6.415	2.92416e+07	1.01819e+06	< LOD	C	11	H	21	N	3	O	4			259.153	259.153	260.161	260.161	0.857161
Gln-Ile	QI	C11 H21 N3 O4	259.153	5.826	7.50086e+06	1.01989e+06	< LOD	C	11	H	21	N	3	O	4			259.153	259.153	260.161	260.161	0.857161
Ala-Val-Ala	AVA	C11 H21 N3 O4	259.153	2.808	3.0701e+07	< LOD	< LOD	C	11	H	21	N	3	O	4			259.153	259.153	260.161	260.161	0.972475
Xle-Gln	JQ	C12 H25 N3 O3	259.19	2.285	3.56073e+06	< LOD	< LOD	C	12	H	25	N	3	O	3			259.19	259.19	260.198	260.197	0.338205
Lys-Leu	KL	C12 H25 N3 O3	259.19	5.179	1.94891e+08	3.57852e+06	104994	C	12	H	25	N	3	O	3			259.19	259.19	260.198	260.197	0.837825
Lys-Ile	KI	C12 H25 N3 O3	259.19	4.851	3.09348e+07	3.51078e+06	< LOD	C	12	H	25	N	3	O	3			259.19	259.19	260.198	260.197	0.837825
Glu-Ile	EI	C11 H20 N2 O5	260.137	5.851	6.46417e+07	< LOD	< LOD	C	11	H	20	N	2	O	5			260.137	260.137	261.145	261.145	0.48632
Leu-Glu	LE	C11 H20 N2 O5	260.137	3.778	2.68412e+07	1.22833e+06	110605	C	11	H	20	N	2	O	5			260.137	260.137	261.145	261.145	0.601198
Ile-Glu	IE	C11 H20 N2 O5	260.137	3.159	1.53069e+07	952675	< LOD	C	11	H	20	N	2	O	5			260.137	260.137	261.145	261.145	0.601198
Glu-Leu	EL	C11 H20 N2 O5	260.137	7.036	6.72508e+06	< LOD	< LOD	C	11	H	20	N	2	O	5			260.137	260.137	261.145	261.145	0.830956
Gly-Trp	GW	C13 H15 N3 O3	261.111	8.485	8.71517e+06	< LOD	< LOD	C	13	H	15	N	3	O	3			261.111	261.111	262.119	262.119	0.602779
Gly-Val-Ser	GVS	C10 H19 N3 O5	261.133	1.386	2.1588e+06	< LOD	< LOD	C	10	H	19	N	3	O	5			261.133	261.132	262.14	262.14	0.450141
Ser-Val-Gly	SVG	C10 H19 N3 O5	261.133	2.025	2.55822e+06	< LOD	< LOD	C	10	H	19	N	3	O	5			261.133	261.132	262.14	262.14	0.564583
Pro-Phe	PF	C14 H18 N2 O3	262.132	8.051	2.74542e+06	< LOD	< LOD	C	14	H	18	N	2	O	3			262.132	262.132	263.14	263.14	0.634644
Gly-Gly-Met	GGM	C9 H17 N3 O4 S	263.094	2.327	3.67428e+06	< LOD	< LOD	C	9	H	17	N	3	O	4	S	1	263.094	263.094	264.102	264.102	0.912527
Asp-Met	DM	C9 H16 N2 O5 S	264.078	2.453	4.33609e+06	< LOD	< LOD	C	9	H	16	N	2	O	5	S	1	264.078	264.078	265.086	265.086	0.433822
Phe-Val	VF	C14 H20 N2 O3	264.148	8.345	6.26794e+06	802443	< LOD	C	14	H	20	N	2	O	3			264.148	264.147	265.155	265.155	0.893816
Thr-Phe	TF	C13 H18 N2 O4	266.127	7.261	5.82491e+06	< LOD	< LOD	C	13	H	18	N	2	O	4			266.127	266.127	267.135	267.134	0.494133
Phe-Thr	FT	C13 H18 N2 O4	266.127	4.635	5.29279e+06	< LOD	< LOD	C	13	H	18	N	2	O	4			266.127	266.127	267.135	267.134	0.718739
Ser-Tyr	SY	C12 H16 N2 O5	268.106	4.03	9.0372e+06	< LOD	< LOD	C	12	H	16	N	2	O	5			268.106	268.106	269.114	269.114	0.43476
Tyr-Ser	YS	C12 H16 N2 O5	268.106	1.719	1.22441e+06	< LOD	< LOD	C	12	H	16	N	2	O	5			268.106	268.106	269.114	269.114	0.769191
Ile-His	IH	C12 H20 N4 O3	268.154	5.094	7.5718e+07	2.39791e+06	< LOD	C	12	H	20	N	4	O	3			268.154	268.154	269.162	269.161	0.813638
Leu-His	LH	C12 H20 N4 O3	268.154	5.297	7.70621e+06	2.60502e+06	< LOD	C	12	H	20	N	4	O	3			268.154	268.154	269.162	269.161	0.813638
Pro-Arg	PR	C11 H21 N5 O3	271.165	2.073	6.45985e+06	< LOD	< LOD	C	11	H	21	N	5	O	3			271.165	271.164	272.173	272.172	0.918536
Ala-Ala-Xle	AAJ	C12 H23 N3 O4	273.169	7.085	1.77752e+07	< LOD	< LOD	C	12	H	23	N	3	O	4			273.169	273.169	274.177	274.177	0.594507
Val-Gly-Val	VGV	C12 H23 N3 O4	273.169	6.764	4.83963e+06	< LOD	< LOD	C	12	H	23	N	3	O	4			273.169	273.169	274.177	274.177	0.594507
Ala-Ile-Ala	AIA	C12 H23 N3 O4	273.169	5.487	3.33548e+07	753328	< LOD	C	12	H	23	N	3	O	4			273.169	273.169	274.177	274.177	0.703926
Ala-Leu-Ala	ALA	C12 H23 N3 O4	273.169	5.839	1.28696e+07	708833	< LOD	C	12	H	23	N	3	O	4			273.169	273.169	274.177	274.177	0.703926
Val-Val-Gly	VVG	C12 H23 N3 O4	273.169	3.754	9.93348e+06	< LOD	< LOD	C	12	H	23	N	3	O	4			273.169	273.169	274.177	274.177	0.813344
Arg-Val	RV	C11 H23 N5 O3	273.18	2.574	1.22204e+08	2.70947e+06	< LOD	C	11	H	23	N	5	O	3			273.18	273.18	274.188	274.188	0.255299
Val-Arg	VR	C11 H23 N5 O3	273.18	1.673	4.16415e+06	630289	< LOD	C	11	H	23	N	5	O	3			273.18	273.18	274.188	274.188	0.802369
Lys-Gly-Ala	KGA	C11 H22 N4 O4	274.164	7.466	9.69979e+06	< LOD	< LOD	C	11	H	22	N	4	O	4			274.164	274.164	275.172	275.172	0.777696
Val-Ala-Ser	VAS	C11 H21 N3 O5	275.148	1.324	2.79639e+06	< LOD	< LOD	C	11	H	21	N	3	O	5			275.148	275.148	276.156	276.156	0.861832
Thr-Val-Gly	TVG	C11 H21 N3 O5	275.148	2.261	2.41631e+06	< LOD	< LOD	C	11	H	21	N	3	O	5			275.148	275.148	276.156	276.156	0.861832
Val-Ala-Ser	VAS	C11 H21 N3 O5	275.148	4.079	9.54763e+06	< LOD	< LOD	C	11	H	21	N	3	O	5			275.148	275.148	276.156	276.156	0.970466
Gly-Ser-Xle	GSJ	C11 H21 N3 O5	275.148	5.458	8.02193e+06	< LOD	< LOD	C	11	H	21	N	3	O	5			275.148	275.148	276.156	276.156	0.970466
Thr-Gly-Val	TGV	C11 H21 N3 O5	275.148	4.619	2.20767e+06	< LOD	< LOD	C	11	H	21	N	3	O	5			275.148	275.148	276.156	276.156	0.970466
Arg-Thr	RT	C10 H21 N5 O4	275.159	0.852	1.49393e+07	< LOD	< LOD	C	10	H	21	N	5	O	4			275.159	275.159	276.167	276.167	0.416414
Lys-Met	KM	C11 H23 N3 O3 S	277.146	2.476	6.35025e+06	< LOD	< LOD	C	11	H	23	N	3	O	3	S	1	277.146	277.146	278.154	278.154	0.309181
Met-Glu	ME	C10 H18 N2 O5 S	278.094	2.217	1.18902e+06	< LOD	< LOD	C	10	H	18	N	2	O	5	S	1	278.094	278.094	279.102	279.101	0.770329
Glu-Met	EM	C10 H18 N2 O5 S	278.094	2.982	1.1105e+06	< LOD	< LOD	C	10	H	18	N	2	O	5	S	1	278.094	278.094	279.102	279.101	1.20028
Phe-Ile	FI	C15 H22 N2 O3	278.163	10.475	3.08993e+06	1.59466e+06	120642	C	15	H	22	N	2	O	3			278.163	278.163	279.171	279.171	0.884763
Phe-Leu	FL	C15 H22 N2 O3	278.163	11.508	1.65328e+07	1.67522e+06	120642	C	15	H	22	N	2	O	3			278.163	278.163	279.171	279.171	0.992224
Asp-Phe	DF	C13 H16 N2 O5	280.106	7.041	2.77108e+07	863095	< LOD	C	13	H	16	N	2	O	5			280.106	280.106	281.114	281.114	0.629638
Phe-Asp	FD	C13 H16 N2 O5	280.106	4.611	1.64355e+07	< LOD	< LOD	C	13	H	16	N	2	O	5			280.106	280.106	281.114	281.114	0.843075
Tyr-Val	YV	C14 H20 N2 O4	280.142	5.987	2.44176e+06	< LOD	< LOD	C	14	H	20	N	2	O	4			280.142	280.142	281.15	281.15	0.4695
Tyr-Thr	YT	C13 H18 N2 O5	282.122	2.135	5.4646e+06	< LOD	< LOD	C	13	H	18	N	2	O	5			282.122	282.122	283.13	283.129	0.731114
Thr-Tyr	TY	C13 H18 N2 O5	282.122	4.504	4.73524e+06	< LOD	< LOD	C	13	H	18	N	2	O	5			282.122	282.122	283.13	283.129	1.40219
Gly-Pro-Xle	GPJ	C13 H23 N3 O4	285.169	7.233	3.438e+06	< LOD	< LOD	C	13	H	23	N	3	O	4			285.169	285.169	286.177	286.177	0.359918
Pro-Gly-Xle	PGJ	C13 H23 N3 O4	285.169	8.056	2.33802e+07	< LOD	< LOD	C	13	H	23	N	3	O	4			285.169	285.169	286.177	286.177	0.569578
Ile-Gly-Val	IGV	C13 H25 N3 O4	287.185	7.128	4.12428e+06	679270	< LOD	C	13	H	25	N	3	O	4			287.185	287.185	288.192	288.192	0.392099
Val-Xle-Gly	VJG	C13 H25 N3 O4	287.185	5.868	1.18493e+07	< LOD	< LOD	C	13	H	25	N	3	O	4			287.185	287.185	288.192	288.192	0.496196
Val-Gly-Ile	VGI	C13 H25 N3 O4	287.185	9.414	5.68594e+07	1.21858e+06	160308	C	13	H	25	N	3	O	4			287.185	287.185	288.193	288.192	0.704391
Val-Gly-Leu	VGL	C13 H25 N3 O4	287.185	9.616	1.22558e+07	< LOD	< LOD	C	13	H	25	N	3	O	4			287.185	287.185	288.193	288.192	0.704391
Gly-Xle-Val	GJV	C13 H25 N3 O4	287.185	8.778	7.95079e+06	< LOD	< LOD	C	13	H	25	N	3	O	4			287.185	287.185	288.193	288.192	0.704391
Leu-Gly-Val	LGV	C13 H25 N3 O4	287.185	7.511	3.43644e+07	659691	< LOD	C	13	H	25	N	3	O	4			287.185	287.185	288.193	288.192	0.808488
Val-Val-Ala	VVA	C13 H25 N3 O4	287.185	5.074	1.86356e+07	< LOD	< LOD	C	13	H	25	N	3	O	4			287.185	287.185	288.193	288.192	0.808488
Arg-Leu	RL	C12 H25 N5 O3	287.196	6.072	4.48847e+08	8.75302e+06	175274	C	12	H	25	N	5	O	3			287.196	287.196	288.204	288.204	0.0693954
Arg-Ile	RI	C12 H25 N5 O3	287.196	5.606	3.03684e+07	897527	< LOD	C	12	H	25	N	5	O	3			287.196	287.196	288.204	288.204	0.0693954
Ile-Arg	IR	C12 H25 N5 O3	287.196	7.588	1.21453e+07	881219	< LOD	C	12	H	25	N	5	O	3			287.196	287.196	288.204	288.204	0.0693954
Leu-Arg	LR	C12 H25 N5 O3	287.196	8.608	2.53217e+06	809576	< LOD	C	12	H	25	N	5	O	3			287.196	287.196	288.204	288.204	0.0693954
Arg-Asn	RN	C10 H20 N6 O4	288.155	4.359	1.18385e+06	< LOD	< LOD	C	10	H	20	N	6	O	4			288.155	288.155	289.163	289.162	0.781568
Asn-Arg	NR	C10 H20 N6 O4	288.155	6.217	1.67617e+06	< LOD	< LOD	C	10	H	20	N	6	O	4			288.155	288.155	289.163	289.162	0.989063
Asp-Gly-Val	DGV	C11 H19 N3 O6	289.128	2.806	1.08943e+06	< LOD	< LOD	C	11	H	19	N	3	O	6			289.128	289.127	290.135	290.135	0.665207
Asp-Arg	DR	C11 H19 N3 O6	289.128	1.854	2.08172e+06	< LOD	< LOD	C	11	H	19	N	3	O	6			289.128	289.127	290.135	290.135	0.872007
Ser-Leu-Ala	SLA	C12 H23 N3 O5	289.164	5.738	7.87752e+06	< LOD	< LOD	C	12	H	23	N	3	O	5			289.164	289.164	290.172	290.172	0.647892
Ala-Xle-Ser	AJS	C12 H23 N3 O5	289.164	3.413	8.84232e+06	< LOD	< LOD	C	12	H	23	N	3	O	5			289.164	289.164	290.172	290.172	0.75128
Thr-Gly-Xle	TGJ	C12 H23 N3 O5	289.164	7.219	5.87575e+06	< LOD	< LOD	C	12	H	23	N	3	O	5			289.164	289.164	290.172	290.172	0.75128
Val-Thr-Ala	VTA	C12 H23 N3 O5	289.164	4.22	2.55249e+06	< LOD	< LOD	C	12	H	23	N	3	O	5			289.164	289.164	290.172	290.172	0.75128
Ser-Ala-Xle	SAJ	C12 H23 N3 O5	289.164	6.543	1.96959e+07	< LOD	< LOD	C	12	H	23	N	3	O	5			289.164	289.164	290.172	290.172	0.854667
Ser-Ile-Ala	SIA	C12 H23 N3 O5	289.164	5.368	1.69632e+07	< LOD	< LOD	C	12	H	23	N	3	O	5			289.164	289.164	290.172	290.172	0.854667
Gly-Thr-Xle	GTJ	C12 H23 N3 O5	289.164	6.277	1.09616e+07	< LOD	< LOD	C	12	H	23	N	3	O	5			289.164	289.164	290.172	290.172	0.854667
Ala-Ser-Xle	ASJ	C12 H23 N3 O5	289.164	6.818	4.6771e+06	< LOD	< LOD	C	12	H	23	N	3	O	5			289.164	289.164	290.172	290.172	0.854667
Thr-Xle-Gly	TJG	C12 H23 N3 O5	289.164	4.803	3.33758e+06	< LOD	< LOD	C	12	H	23	N	3	O	5			289.164	289.164	290.172	290.172	0.854667
Xle-Ser-Ala	JSA	C12 H23 N3 O5	289.164	6.016	3.32139e+06	< LOD	< LOD	C	12	H	23	N	3	O	5			289.164	289.164	290.172	290.172	0.854667
Ala-Thr-Val	ATV	C12 H23 N3 O5	289.164	4.704	2.02754e+06	< LOD	< LOD	C	12	H	23	N	3	O	5			289.164	289.164	290.172	290.172	0.854667
Thr-Val-Ala	TVA	C12 H23 N3 O5	289.164	2.923	9.27953e+06	< LOD	< LOD	C	12	H	23	N	3	O	5			289.164	289.164	290.172	290.172	1.06144
Val-Ala-Thr	VAT	C12 H23 N3 O5	289.164	2.566	4.41118e+06	< LOD	< LOD	C	12	H	23	N	3	O	5			289.164	289.164	290.172	290.172	1.06144
Ser-Trp	SW	C14 H17 N3 O4	291.122	8.274	7.20479e+06	< LOD	< LOD	C	14	H	17	N	3	O	4			291.122	291.122	292.13	292.13	0.934516
Met-Ala-Ala	MAA	C11 H21 N3 O4 S	291.125	4.644	1.16576e+06	< LOD	< LOD	C	11	H	21	N	3	O	4	S	1	291.125	291.125	292.133	292.133	0.653812
Val-Ser-Ser	VSS	C11 H21 N3 O6	291.143	1.216	3.78943e+06	< LOD	< LOD	C	11	H	21	N	3	O	6			291.143	291.143	292.151	292.151	0.694846
Phe-Gly-Ala	FGA	C14 H19 N3 O4	293.138	7.323	5.05699e+06	< LOD	< LOD	C	14	H	19	N	3	O	4			293.138	293.138	294.146	294.145	0.622141
Lys-Phe	KF	C14 H19 N3 O4	293.138	6.98	3.80737e+06	865873	< LOD	C	14	H	19	N	3	O	4			293.138	293.138	294.146	294.145	0.724132
Phe-Gln	FQ	C14 H19 N3 O4	293.138	4.625	2.50285e+06	< LOD	< LOD	C	14	H	19	N	3	O	4			293.138	293.138	294.146	294.145	0.826122
Glu-Phe	EF	C14 H18 N2 O5	294.122	7.921	4.40817e+07	968435	187878	C	14	H	18	N	2	O	5			294.122	294.122	295.13	295.129	0.599737
Phe-Glu	FE	C14 H18 N2 O5	294.122	5.555	1.91399e+07	871974	148193	C	14	H	18	N	2	O	5			294.122	294.122	295.13	295.129	1.00634
Tyr-Ile	YI	C15 H22 N2 O4	294.158	8.073	2.22298e+06	895190	214974	C	15	H	22	N	2	O	4			294.158	294.158	295.166	295.166	0.481086
Tyr-Leu	YL	C15 H22 N2 O4	294.158	8.852	1.45115e+07	906515	218381	C	15	H	22	N	2	O	4			294.158	294.158	295.166	295.166	1.29419
Asn-Tyr	NY	C13 H17 N3 O5	295.117	4.127	1.06722e+07	< LOD	< LOD	C	13	H	17	N	3	O	5			295.117	295.117	296.125	296.125	0.972563
Asp-Tyr	DY	C13 H16 N2 O6	296.101	4.188	2.2204e+07	< LOD	< LOD	C	13	H	16	N	2	O	6			296.101	296.101	297.109	297.109	1.45401
Pro-Ser-Pro	PSP	C13 H21 N3 O5	299.148	4.529	6.531e+06	< LOD	< LOD	C	13	H	21	N	3	O	5			299.148	299.148	300.156	300.156	0.892869
Ala-Xle-Pro	AJP	C14 H25 N3 O4	299.185	7.864	2.3251e+07	< LOD	< LOD	C	14	H	25	N	3	O	4			299.185	299.185	300.193	300.192	0.976041
Lys-Gly-Pro	KGP	C13 H24 N4 O4	300.18	8.613	6.41037e+06	< LOD	< LOD	C	13	H	24	N	4	O	4			300.18	300.18	301.188	301.188	0.942934
Val-Ala-Ile	VAI	C14 H27 N3 O4	301.2	9.429	4.04028e+07	895930	101299	C	14	H	27	N	3	O	4			301.2	301.2	302.208	302.208	0.373915
Val-Ala-Leu	VAL	C14 H27 N3 O4	301.2	9.735	3.55535e+07	703288	< LOD	C	14	H	27	N	3	O	4			301.2	301.2	302.208	302.208	0.373915
Xle-Xle-Gly	JJG	C14 H27 N3 O4	301.2	8.049	1.67957e+06	< LOD	< LOD	C	14	H	27	N	3	O	4			301.2	301.2	302.208	302.208	0.671723
Ile-Val-Ala	IVA	C14 H27 N3 O4	301.2	6.807	1.08962e+07	< LOD	< LOD	C	14	H	27	N	3	O	4			301.2	301.2	302.208	302.208	0.804082
Leu-Val-Ala	LVA	C14 H27 N3 O4	301.2	7.009	7.62298e+06	< LOD	< LOD	C	14	H	27	N	3	O	4			301.2	301.2	302.208	302.208	0.804082
Ala-Val-Ile	AVI	C14 H27 N3 O4	301.2	11.298	1.16041e+07	< LOD	< LOD	C	14	H	27	N	3	O	4			301.2	301.2	302.208	302.208	0.903351
Ala-Val-Leu	AVL	C14 H27 N3 O4	301.2	11.629	4.79634e+06	< LOD	< LOD	C	14	H	27	N	3	O	4			301.2	301.2	302.208	302.208	0.903351
Ala-Xle-Val	AJV	C14 H27 N3 O4	301.201	9.018	5.40367e+06	< LOD	< LOD	C	14	H	27	N	3	O	4			301.201	301.2	302.208	302.208	1.20116
Gly-Val-Gly-Ala	GVGA	C12 H22 N4 O5	302.159	1.721	1.98972e+06	< LOD	< LOD	C	12	H	22	N	4	O	5			302.159	302.159	303.167	303.167	0.689389
Gln-Gly-Val	QGV	C12 H22 N4 O5	302.159	4.726	2.80029e+06	< LOD	< LOD	C	12	H	22	N	4	O	5			302.159	302.159	303.167	303.167	1.08521
Asn-Ala-Val	NAV	C12 H22 N4 O5	302.159	3.616	1.84533e+06	< LOD	< LOD	C	12	H	22	N	4	O	5			302.159	302.159	303.167	303.167	1.08521
Asn-Gly-Xle	NGJ	C12 H22 N4 O5	302.159	6.193	3.03643e+06	< LOD	< LOD	C	12	H	22	N	4	O	5			302.159	302.159	303.167	303.167	1.18417
Arg-Gln	RQ	C11 H22 N6 O4	302.17	4.55	4.09658e+06	< LOD	< LOD	C	11	H	22	N	6	O	4			302.17	302.17	303.178	303.178	0.679469
Gly-Val-Lys	GVK	C13 H26 N4 O4	302.196	1.637	1.03232e+07	< LOD	< LOD	C	13	H	26	N	4	O	4			302.196	302.195	303.203	303.203	0.738778
Lys-Val-Gly	KVG	C13 H26 N4 O4	302.196	2.17	1.33115e+06	< LOD	< LOD	C	13	H	26	N	4	O	4			302.196	302.195	303.203	303.203	0.870703
Arg-Lys	RK	C12 H26 N6 O3	302.207	0.824	1.34574e+07	< LOD	< LOD	C	12	H	26	N	6	O	3			302.207	302.207	303.214	303.214	-0.0626619
Asp-Gly-Xle	DGJ	C12 H21 N3 O6	303.143	5.974	1.45809e+07	< LOD	< LOD	C	12	H	21	N	3	O	6			303.143	303.143	304.151	304.151	0.568797
Asp-Ala-Val	DAV	C12 H21 N3 O6	303.143	4.155	1.6177e+07	< LOD	< LOD	C	12	H	21	N	3	O	6			303.143	303.143	304.151	304.151	0.667432
Asp-Xle-Gly	DJG	C12 H21 N3 O6	303.143	4.622	3.89429e+06	< LOD	< LOD	C	12	H	21	N	3	O	6			303.143	303.143	304.151	304.151	0.864702
Arg-Glu	RE	C11 H21 N5 O5	303.154	0.898	1.7204e+07	< LOD	< LOD	C	11	H	21	N	5	O	5			303.154	303.154	304.162	304.162	0.23014
Glu-Arg	ER	C11 H21 N5 O5	303.154	1.618	1.19889e+06	< LOD	< LOD	C	11	H	21	N	5	O	5			303.154	303.154	304.162	304.162	0.460281
Val-Ser-Xle	VSJ	C13 H25 N3 O5	303.18	6.86	3.55247e+06	< LOD	< LOD	C	13	H	25	N	3	O	5			303.18	303.179	304.187	304.187	0.61804
Val-Ser-Val	VSV	C13 H25 N3 O5	303.18	7.657	3.31036e+06	< LOD	< LOD	C	13	H	25	N	3	O	5			303.18	303.179	304.187	304.187	0.61804
Thr-Ala-Xle	TAJ	C13 H25 N3 O5	303.18	7.24	5.73612e+07	1.11857e+06	146636	C	13	H	25	N	3	O	5			303.18	303.179	304.187	304.187	0.61804
Ala-Xle-Thr	AJT	C13 H25 N3 O5	303.18	5.149	1.14918e+07	< LOD	< LOD	C	13	H	25	N	3	O	5			303.18	303.179	304.188	304.187	1.14403
Ile-Thr-Ala	ITA	C13 H25 N3 O5	303.18	5.513	9.28015e+06	< LOD	< LOD	C	13	H	25	N	3	O	5			303.18	303.179	304.188	304.187	1.14403
Leu-Thr-Ala	LTA	C13 H25 N3 O5	303.18	6.081	5.037e+06	< LOD	< LOD	C	13	H	25	N	3	O	5			303.18	303.179	304.188	304.187	1.14403
Arg-Met	RM	C11 H23 N5 O3 S	305.152	3.609	2.6202e+07	< LOD	< LOD	C	11	H	23	N	5	O	3	S	1	305.152	305.152	306.16	306.16	0.940685
Ser-Ile-Ser	SIS	C12 H23 N3 O6	305.159	3.147	6.16922e+06	< LOD	< LOD	C	12	H	23	N	3	O	6			305.159	305.159	306.167	306.167	0.761024
Ser-Leu-Ser	SLS	C12 H23 N3 O6	305.159	3.808	1.99113e+07	< LOD	< LOD	C	12	H	23	N	3	O	6			305.159	305.159	306.167	306.167	1.05498
Ser-Ala-Met	SAM	C11 H21 N3 O5 S	307.12	3.904	2.41159e+06	< LOD	< LOD	C	11	H	21	N	3	O	5	S	1	307.12	307.12	308.128	308.128	0.798369
Phe-Ala-Ala	FAA	C15 H21 N3 O4	307.154	7.727	1.95439e+06	< LOD	< LOD	C	15	H	21	N	3	O	4			307.154	307.153	308.161	308.161	1.21041
Lys-Tyr	KY	C15 H23 N3 O4	309.169	4.293	6.84955e+07	1.28658e+06	< LOD	C	15	H	23	N	3	O	4			309.169	309.169	310.177	310.177	0.525507
Tyr-Lys	YK	C15 H23 N3 O4	309.169	2.168	4.80625e+06	< LOD	< LOD	C	15	H	23	N	3	O	4			309.169	309.169	310.177	310.177	0.718945
Tyr-Glu	YE	C14 H18 N2 O6	310.117	2.8	1.19129e+07	< LOD	< LOD	C	14	H	18	N	2	O	6			310.117	310.116	311.124	311.124	0.552834
Glu-Tyr	EY	C14 H18 N2 O6	310.117	4.559	5.13061e+06	< LOD	< LOD	C	14	H	18	N	2	O	6			310.117	310.116	311.125	311.124	0.745683
Val-Gly-His	VGH	C13 H21 N5 O4	311.16	1.678	1.29416e+06	< LOD	< LOD	C	13	H	21	N	5	O	4			311.16	311.159	312.167	312.167	0.752802
His-Arg	HR	C12 H21 N7 O3	311.171	1.892	1.2778e+06	< LOD	< LOD	C	12	H	21	N	7	O	3			311.171	311.171	312.179	312.178	0.743165
Phe-Phe	FF	C18 H20 N2 O3	312.148	12.429	6.79736e+06	< LOD	< LOD	C	18	H	20	N	2	O	3			312.148	312.147	313.156	313.155	1.33161
Val-Val-Pro	VVP	C15 H27 N3 O4	313.2	11.224	2.25273e+07	< LOD	< LOD	C	15	H	27	N	3	O	4			313.2	313.2	314.208	314.208	0.646069
Pro-Val-Pro	PVP	C15 H27 N3 O4	313.2	7.765	6.46363e+06	< LOD	< LOD	C	15	H	27	N	3	O	4			313.2	313.2	314.208	314.208	0.964329
Ala-Pro-Glu	APE	C13 H21 N3 O6	315.143	1.943	2.35809e+06	< LOD	< LOD	C	13	H	21	N	3	O	6			315.143	315.143	316.151	316.151	1.30634
Ser-Pro-Xle	SPJ	C14 H25 N3 O5	315.18	7.862	2.02291e+07	< LOD	< LOD	C	14	H	25	N	3	O	5			315.18	315.179	316.188	316.187	1.19549
Xle-Ala-Xle	JAJ	C15 H29 N3 O4	315.216	11.498	1.15665e+08	2.40412e+06	238220	C	15	H	29	N	3	O	4			315.216	315.216	316.224	316.224	0.863313
Ala-Xle-Xle	AJJ	C15 H29 N3 O4	315.216	11.859	5.61419e+07	802160	125018	C	15	H	29	N	3	O	4			315.216	315.216	316.224	316.224	0.863313
Ala-Xle-Xle	AJJ	C15 H29 N3 O4	315.216	11.262	3.46628e+07	1.22776e+06	119384	C	15	H	29	N	3	O	4			315.216	315.216	316.224	316.224	0.863313
Ala-Xle-Xle	AJJ	C15 H29 N3 O4	315.216	11.051	5.20813e+06	1.18947e+06	116738	C	15	H	29	N	3	O	4			315.216	315.216	316.224	316.224	0.863313
Xle-Xle-Ala	JJA	C15 H29 N3 O4	315.216	8.124	1.24316e+07	< LOD	< LOD	C	15	H	29	N	3	O	4			315.216	315.216	316.224	316.224	0.958183
Xle-Xle-Ala	JJA	C15 H29 N3 O4	315.216	8.805	1.18188e+07	< LOD	< LOD	C	15	H	29	N	3	O	4			315.216	315.216	316.224	316.224	0.958183
Val-Val-Val	VVV	C15 H29 N3 O4	315.216	8.655	9.78224e+06	< LOD	< LOD	C	15	H	29	N	3	O	4			315.216	315.216	316.224	316.224	0.958183
Xle-Xle-Ala	JJA	C15 H29 N3 O4	315.216	9.212	1.67823e+06	< LOD	< LOD	C	15	H	29	N	3	O	4			315.216	315.216	316.224	316.224	1.55902
Ala-Xle-Asn	AJN	C13 H24 N4 O5	316.175	2.784	1.05823e+07	< LOD	< LOD	C	13	H	24	N	4	O	5			316.175	316.175	317.183	317.182	0.658927
Val-Ala-Gly-Ala	VAGA	C13 H24 N4 O5	316.175	4.093	6.02028e+06	< LOD	< LOD	C	13	H	24	N	4	O	5			316.175	316.175	317.183	317.182	0.658927
Asn-Ala-Xle	NAJ	C13 H24 N4 O5	316.175	6.417	2.36101e+07	< LOD	< LOD	C	13	H	24	N	4	O	5			316.175	316.175	317.183	317.182	0.942675
Gly-Xle-Lys	GJK	C14 H28 N4 O4	316.211	4.51	1.75096e+06	< LOD	< LOD	C	14	H	28	N	4	O	4			316.211	316.211	317.219	317.219	0.453945
Val-Ala-Lys	VAK	C14 H28 N4 O4	316.211	1.624	2.40433e+07	< LOD	< LOD	C	14	H	28	N	4	O	4			316.211	316.211	317.219	317.219	0.832233
Lys-Gly-Ile	KGI	C14 H28 N4 O4	316.211	5.882	1.17381e+07	< LOD	< LOD	C	14	H	28	N	4	O	4			316.211	316.211	317.219	317.219	0.926805
Lys-Gly-Leu	KGL	C14 H28 N4 O4	316.211	6.325	8.55466e+06	< LOD	< LOD	C	14	H	28	N	4	O	4			316.211	316.211	317.219	317.219	0.926805
Glu-Val-Ala	EVA	C13 H23 N3 O6	317.159	3.076	7.52166e+06	< LOD	< LOD	C	13	H	23	N	3	O	6			317.159	317.159	318.167	318.167	0.54374
Val-Glu-Ala	VEA	C13 H23 N3 O6	317.159	2.818	3.89993e+06	< LOD	< LOD	C	13	H	23	N	3	O	6			317.159	317.159	318.167	318.167	0.54374
Xle-Asp-Ala	JDA	C13 H23 N3 O6	317.159	5.965	3.40215e+07	762628	136703	C	13	H	23	N	3	O	6			317.159	317.159	318.167	318.167	0.732321
Asp-Ala-Xle	DAJ	C13 H23 N3 O6	317.159	6.9	1.87732e+07	< LOD	< LOD	C	13	H	23	N	3	O	6			317.159	317.159	318.167	318.167	0.732321
Gly-Xle-Glu	GJE	C13 H23 N3 O6	317.159	5.535	1.78907e+07	< LOD	< LOD	C	13	H	23	N	3	O	6			317.159	317.159	318.167	318.167	0.732321
Xle-Trp	JW	C17 H23 N3 O3	317.174	12.888	3.73783e+06	< LOD	< LOD	C	17	H	23	N	3	O	3			317.174	317.174	318.182	318.182	1.31371
Val-Ser-Xle	VSJ	C14 H27 N3 O5	317.195	9.815	6.53816e+07	1.4496e+06	116537	C	14	H	27	N	3	O	5			317.195	317.195	318.203	318.203	0.433686
Ser-Leu-Val	SLV	C14 H27 N3 O5	317.195	9.299	4.61901e+07	1.18989e+06	133113	C	14	H	27	N	3	O	5			317.195	317.195	318.203	318.203	0.433686
Ser-Ile-Val	SIV	C14 H27 N3 O5	317.195	8.818	7.37678e+06	1.12719e+06	130934	C	14	H	27	N	3	O	5			317.195	317.195	318.203	318.203	0.433686
Val-Thr-Val	VTV	C14 H27 N3 O5	317.195	7.853	2.27456e+06	< LOD	< LOD	C	14	H	27	N	3	O	5			317.195	317.195	318.203	318.203	0.999362
Xle-Val-Ser	JVS	C14 H27 N3 O5	317.195	5.329	2.67245e+07	558841	< LOD	C	14	H	27	N	3	O	5			317.195	317.195	318.203	318.203	1.18792
Arg-Phe	RF	C15 H23 N5 O3	321.18	7.343	1.27575e+08	2.63694e+06	110592	C	15	H	23	N	5	O	3			321.18	321.18	322.188	322.188	0.589718
Phe-Ala-Ser	FAS	C15 H21 N3 O5	323.148	5.757	3.96643e+06	< LOD	< LOD	C	15	H	21	N	3	O	5			323.148	323.148	324.156	324.156	0.0863782
Ser-Phe-Ala	SFA	C15 H21 N3 O5	323.148	7.669	4.89283e+06	< LOD	< LOD	C	15	H	21	N	3	O	5			323.148	323.148	324.156	324.156	1.01186
His-Val-Ala	HVA	C14 H23 N5 O4	325.175	3.19	3.56534e+07	918406	< LOD	C	14	H	23	N	5	O	4			325.175	325.175	326.183	326.183	0.383221
Ala-Val-His	AVH	C14 H23 N5 O4	325.175	1.701	1.6714e+06	< LOD	< LOD	C	14	H	23	N	5	O	4			325.175	325.175	326.183	326.183	0.751112
Val-Pro-Leu	VPL	C16 H29 N3 O4	327.216	9.842	1.97851e+07	< LOD	< LOD	C	16	H	29	N	3	O	4			327.216	327.216	328.224	328.224	0.923151
Val-Pro-Ile	VPI	C16 H29 N3 O4	327.216	9.559	9.65294e+06	< LOD	< LOD	C	16	H	29	N	3	O	4			327.216	327.216	328.224	328.224	0.923151
Xle-Pro-Val	JPV	C16 H29 N3 O4	327.216	10.121	4.70317e+06	< LOD	< LOD	C	16	H	29	N	3	O	4			327.216	327.216	328.224	328.224	0.923151
Gly-Pro-Arg	GPR	C13 H24 N6 O4	328.186	1.436	1.22823e+06	< LOD	< LOD	C	13	H	24	N	6	O	4			328.186	328.186	329.194	329.194	0.899167
Thr-Ile-Pro	TIP	C14 H23 N3 O6	329.159	8.055	1.70656e+06	< LOD	< LOD	C	14	H	23	N	3	O	6			329.159	329.159	330.167	330.167	0.887431
Xle-Thr-Pro	JTP	C15 H27 N3 O5	329.195	7.151	4.18772e+06	< LOD	< LOD	C	15	H	27	N	3	O	5			329.195	329.195	330.203	330.203	0.327072
Thr-Leu-Pro	TLP	C15 H27 N3 O5	329.195	8.125	6.57941e+06	< LOD	< LOD	C	15	H	27	N	3	O	5			329.195	329.195	330.203	330.203	0.690485
Val-Val-Xle	VVJ	C16 H31 N3 O4	329.232	10.769	2.02697e+07	< LOD	< LOD	C	16	H	31	N	3	O	4			329.232	329.231	330.24	330.239	0.856954
Leu-Val-Val	LVV	C16 H31 N3 O4	329.232	10.853	6.52201e+06	< LOD	< LOD	C	16	H	31	N	3	O	4			329.232	329.231	330.24	330.239	0.856954
Ile-Val-Val	IVV	C16 H31 N3 O4	329.232	9.906	8.01246e+06	< LOD	< LOD	C	16	H	31	N	3	O	4			329.232	329.231	330.24	330.239	1.03864
Ile-Ala-Gln	IAQ	C14 H26 N4 O5	330.191	3.98	2.57707e+07	< LOD	< LOD	C	14	H	26	N	4	O	5			330.191	330.19	331.198	331.198	0.751816
Leu-Ala-Gln	LAQ	C14 H26 N4 O5	330.191	4.369	6.42312e+06	< LOD	< LOD	C	14	H	26	N	4	O	5			330.191	330.19	331.198	331.198	0.751816
Ala-Ala-Val-Ala	AAVA	C14 H26 N4 O5	330.191	4.519	6.3166e+06	< LOD	< LOD	C	14	H	26	N	4	O	5			330.191	330.19	331.198	331.198	0.751816
Val-Val-Gly-Gly	VVGG	C14 H26 N4 O5	330.191	2.238	3.68791e+06	< LOD	< LOD	C	14	H	26	N	4	O	5			330.191	330.19	331.198	331.198	0.751816
Arg-Val-Gly	RVG	C13 H26 N6 O4	330.202	2.72	2.3155e+07	< LOD	< LOD	C	13	H	26	N	6	O	4			330.202	330.202	331.21	331.209	0.380424
Lys-Xle-Ala	KJA	C15 H30 N4 O4	330.227	5.273	2.30289e+07	< LOD	< LOD	C	15	H	30	N	4	O	4			330.227	330.227	331.235	331.235	0.253597
Lys-Ala-Ile	KAI	C15 H30 N4 O4	330.227	6.043	2.19708e+07	< LOD	< LOD	C	15	H	30	N	4	O	4			330.227	330.227	331.235	331.235	0.253597
Lys-Ala-Leu	KAL	C15 H30 N4 O4	330.227	6.848	1.506e+07	< LOD	< LOD	C	15	H	30	N	4	O	4			330.227	330.227	331.235	331.235	0.253597
Lys-Ile-Ala	KIA	C15 H30 N4 O4	330.227	5.714	1.07326e+07	< LOD	< LOD	C	15	H	30	N	4	O	4			330.227	330.227	331.235	331.235	0.253597
Lys-Leu-Ala	KLA	C15 H30 N4 O4	330.227	6.513	1.52296e+06	< LOD	< LOD	C	15	H	30	N	4	O	4			330.227	330.227	331.235	331.235	0.253597
Ala-Xle-Lys	AJK	C15 H30 N4 O4	330.227	3.706	1.11232e+07	< LOD	< LOD	C	15	H	30	N	4	O	4			330.227	330.227	331.235	331.235	1.18949
Glu-Ala-Xle	EAJ	C14 H25 N3 O6	331.175	7.248	1.94265e+07	< LOD	< LOD	C	14	H	25	N	3	O	6			331.175	331.174	332.182	332.182	0.641214
Ser-Xle-Xle	SJJ	C15 H29 N3 O5	331.211	11.197	7.51406e+07	570648	< LOD	C	15	H	29	N	3	O	5			331.211	331.211	332.219	332.219	1.0776
Ser-Xle-Xle	SJJ	C15 H29 N3 O5	331.211	11.736	2.47288e+07	2.07134e+06	372650	C	15	H	29	N	3	O	5			331.211	331.211	332.219	332.219	1.0776
Ser-Xle-Xle	SJJ	C15 H29 N3 O5	331.211	10.81	2.18069e+07	560121	< LOD	C	15	H	29	N	3	O	5			331.211	331.211	332.219	332.219	1.0776
Xle-Ser-Xle	JSJ	C15 H29 N3 O5	331.211	11.547	1.09727e+07	< LOD	< LOD	C	15	H	29	N	3	O	5			331.211	331.211	332.219	332.219	1.0776
Thr-Xle-Thr	TJT	C14 H27 N3 O6	333.19	5.075	1.61311e+07	< LOD	< LOD	C	14	H	27	N	3	O	6			333.19	333.19	334.198	334.198	0.816881
Phe-Val-Ala	FVA	C17 H25 N3 O4	335.185	8.686	3.34378e+07	701784	< LOD	C	17	H	25	N	3	O	4			335.185	335.185	336.193	336.192	0.78229
Tyr-Arg	YR	C15 H23 N5 O4	337.175	4.709	1.09323e+08	2.45858e+06	< LOD	C	15	H	23	N	5	O	4			337.175	337.175	338.183	338.183	0.458332
Val-Xle-Xle	VJJ	C17 H33 N3 O4	343.248	12.332	3.30334e+07	701036	171324	C	17	H	33	N	3	O	4			343.248	343.247	344.255	344.255	1.37398
Val-Xle-Xle	VJJ	C17 H33 N3 O4	343.248	11.955	3.16212e+07	613075	< LOD	C	17	H	33	N	3	O	4			343.248	343.247	344.255	344.255	1.37398
Val-Xle-Xle	VJJ	C17 H33 N3 O4	343.248	11.846	2.72933e+07	672855	< LOD	C	17	H	33	N	3	O	4			343.248	343.247	344.255	344.255	1.37398
Xle-Xle-Val	JJV	C17 H33 N3 O4	343.248	12.098	1.85755e+07	< LOD	< LOD	C	17	H	33	N	3	O	4			343.248	343.247	344.255	344.255	1.37398
Val-Xle-Xle	VJJ	C17 H33 N3 O4	343.248	12.512	1.8401e+07	< LOD	< LOD	C	17	H	33	N	3	O	4			343.248	343.247	344.255	344.255	1.37398
Val-Xle-Asn	VJN	C15 H28 N4 O5	344.206	4.56	1.7359e+07	< LOD	< LOD	C	15	H	28	N	4	O	5			344.206	344.206	345.214	345.214	0.924065
Arg-Val-Ala	RVA	C14 H28 N6 O4	344.217	3.833	3.62367e+07	< LOD	< LOD	C	14	H	28	N	6	O	4			344.217	344.217	345.225	345.225	-0.0695199
Ala-Val-Arg	AVR	C14 H28 N6 O4	344.217	4.863	3.14459e+07	< LOD	< LOD	C	14	H	28	N	6	O	4			344.217	344.217	345.225	345.225	-0.0695199
Arg-Gly-Xle	RGJ	C14 H28 N6 O4	344.217	7.27	1.29084e+07	< LOD	< LOD	C	14	H	28	N	6	O	4			344.217	344.217	345.225	345.225	-0.0695199
Gly-Arg-Xle	GRJ	C14 H28 N6 O4	344.217	6.665	1.1675e+07	< LOD	< LOD	C	14	H	28	N	6	O	4			344.217	344.217	345.225	345.225	-0.0695199
Val-Ala-Arg	VAR	C14 H28 N6 O4	344.217	2.448	3.67361e+07	< LOD	< LOD	C	14	H	28	N	6	O	4			344.217	344.217	345.225	345.225	0.278079
Thr-Xle-Xle	TJJ	C16 H31 N3 O5	345.227	11.591	1.82881e+07	< LOD	< LOD	C	16	H	31	N	3	O	5			345.227	345.226	346.235	346.234	1.03398
Thr-Xle-Xle	TJJ	C16 H31 N3 O5	345.227	11.004	1.86862e+07	< LOD	< LOD	C	16	H	31	N	3	O	5			345.227	345.226	346.235	346.234	1.20728
Ser-Ala-Val-Ala	SAVA	C14 H26 N4 O6	346.186	4.005	2.32776e+07	< LOD	< LOD	C	14	H	26	N	4	O	6			346.186	346.185	347.193	347.193	0.933198
Ser-Xle-Met	SJM	C14 H27 N3 O5 S	349.168	9.001	2.23671e+07	< LOD	< LOD	C	14	H	27	N	3	O	5	S	1	349.168	349.167	350.175	350.175	1.27365
Xle-Xle-Xle	JJJ	C18 H35 N3 O4	357.263	13.299	2.95185e+07	< LOD	< LOD	C	18	H	35	N	3	O	4			357.263	357.263	358.271	358.271	1.15276
Xle-Xle-Xle	JJJ	C18 H35 N3 O4	357.263	14.013	2.7091e+07	< LOD	< LOD	C	18	H	35	N	3	O	4			357.263	357.263	358.271	358.271	1.15276
Ala-Val-Gly-Xle	AVGJ	C16 H30 N4 O5	358.222	8.646	1.90727e+07	< LOD	< LOD	C	16	H	30	N	4	O	5			358.222	358.222	359.23	359.229	0.553963
Asn-Xle-Xle	NJJ	C16 H30 N4 O5	358.222	11.119	2.74448e+07	< LOD	< LOD	C	16	H	30	N	4	O	5			358.222	358.222	359.23	359.229	1.05504
Ala-Arg-Xle	ARJ	C15 H30 N6 O4	358.233	7.025	1.46136e+08	1.55035e+06	116069	C	15	H	30	N	6	O	4			358.233	358.233	359.241	359.241	0.462086
Arg-Xle-Ala	RJA	C15 H30 N6 O4	358.233	6.247	3.07431e+07	712253	< LOD	C	15	H	30	N	6	O	4			358.233	358.233	359.241	359.241	0.462086
Xle-Ala-Arg	JAR	C15 H30 N6 O4	358.233	4.787	2.56149e+07	< LOD	< LOD	C	15	H	30	N	6	O	4			358.233	358.233	359.241	359.241	0.879633
Lys-Val-Xle	KVJ	C17 H34 N4 O4	358.258	8.542	2.91553e+07	< LOD	< LOD	C	17	H	34	N	4	O	4			358.258	358.258	359.266	359.266	0.957508
Asp-Xle-Xle	DJJ	C16 H29 N3 O6	359.206	11.965	2.35824e+07	< LOD	< LOD	C	16	H	29	N	3	O	6			359.206	359.206	360.214	360.213	1.5352
Asp-Xle-Xle	DJJ	C16 H29 N3 O6	359.206	11.42	2.20986e+07	< LOD	< LOD	C	16	H	29	N	3	O	6			359.206	359.206	360.214	360.213	1.5352
Gly-Val-Gly-Lys	GVGK	C15 H29 N5 O5	359.217	1.507	3.22252e+07	< LOD	< LOD	C	15	H	29	N	5	O	5			359.217	359.217	360.225	360.225	0.444167
Ser-Val-Arg	SVR	C14 H28 N6 O5	360.212	2.382	3.82236e+07	839499	< LOD	C	14	H	28	N	6	O	5			360.212	360.212	361.22	361.22	0.667184
Phe-Xle-Ser	FJS	C18 H27 N3 O5	365.195	8.69	2.16171e+07	< LOD	< LOD	C	18	H	27	N	3	O	5			365.195	365.195	366.203	366.203	0.868371
Tyr-Val-Ser	YVS	C17 H25 N3 O6	367.175	4.94	2.41202e+07	< LOD	< LOD	C	17	H	25	N	3	O	6			367.175	367.174	368.182	368.182	0.659999
Gln-Xle-Xle	QJJ	C17 H32 N4 O5	372.238	10.761	3.92998e+07	< LOD	< LOD	C	17	H	32	N	4	O	5			372.238	372.237	373.245	373.245	0.881458
Xle-Gln-Xle	JQJ	C17 H32 N4 O5	372.238	11.404	1.68998e+07	< LOD	< LOD	C	17	H	32	N	4	O	5			372.238	372.237	373.245	373.245	0.881458
Arg-Val-Val	RVV	C16 H32 N6 O4	372.249	6.841	9.62548e+06	< LOD	< LOD	C	16	H	32	N	6	O	4			372.249	372.249	373.257	373.256	0.873394
Lys-Xle-Xle	KJJ	C18 H36 N4 O4	372.274	10.265	1.93198e+07	< LOD	< LOD	C	18	H	36	N	4	O	4			372.274	372.274	373.282	373.281	0.921557
Glu-Xle-Xle	EJJ	C17 H31 N3 O6	373.222	10.934	4.37751e+07	840688	183194	C	17	H	31	N	3	O	6			373.222	373.221	374.23	374.229	1.26393
Glu-Xle-Xle	EJJ	C17 H31 N3 O6	373.222	11.592	1.93367e+07	840688	120327	C	17	H	31	N	3	O	6			373.222	373.221	374.23	374.229	1.26393
Xle-Xle-Glu	JJE	C17 H31 N3 O6	373.222	8.248	1.09783e+07	< LOD	< LOD	C	17	H	31	N	3	O	6			373.222	373.221	374.23	374.229	1.3441
Asp-Xle-Gln	DJQ	C15 H26 N4 O7	374.18	4.372	4.36324e+07	771435	< LOD	C	15	H	26	N	4	O	7			374.18	374.18	375.188	375.188	0.770281
Thr-Val-Arg	TVR	C15 H30 N6 O5	374.228	2.492	1.68364e+07	< LOD	< LOD	C	15	H	30	N	6	O	5			374.228	374.228	375.236	375.236	0.0826148
Ser-Xle-Arg	SJR	C15 H30 N6 O5	374.228	4.705	6.93152e+07	1.05995e+06	< LOD	C	15	H	30	N	6	O	5			374.228	374.228	375.236	375.236	0.562313
Arg-Ser-Xle	RSJ	C15 H30 N6 O5	374.228	6.782	2.93898e+07	< LOD	< LOD	C	15	H	30	N	6	O	5			374.228	374.228	375.236	375.236	0.642263
Asp-Xle-Glu	DJE	C15 H25 N3 O8	375.165	5.491	5.39416e+07	< LOD	< LOD	C	15	H	25	N	3	O	8			375.165	375.164	376.172	376.172	0.991568
Phe-Val-Asn	FVN	C18 H26 N4 O5	378.191	6.526	2.42798e+07	< LOD	< LOD	C	18	H	26	N	4	O	5			378.191	378.19	379.199	379.198	1.21045
His-Xle-Xle	HJJ	C18 H31 N5 O4	381.238	10.768	9.52927e+06	< LOD	< LOD	C	18	H	31	N	5	O	4			381.238	381.238	382.246	382.245	0.693272
Xle-Gly-Val-Val	JGVV	C18 H34 N4 O5	386.253	9.701	1.16003e+07	< LOD	< LOD	C	18	H	34	N	4	O	5			386.253	386.253	387.261	387.261	0.927024
Val-Xle-Arg	VJR	C17 H34 N6 O4	386.265	6.244	2.22667e+07	< LOD	< LOD	C	17	H	34	N	6	O	4			386.265	386.264	387.272	387.272	1.07418
Arg-Val-Xle	RVJ	C17 H34 N6 O4	386.265	8.93	5.43903e+07	637135	< LOD	C	17	H	34	N	6	O	4			386.265	386.264	387.272	387.272	1.22911
Val-Ala-Gln-Ala	VAQA	C16 H29 N5 O6	387.212	4.295	2.3635e+07	< LOD	< LOD	C	16	H	29	N	5	O	6			387.212	387.212	388.22	388.22	0.914431
Lys-Xle-Glu	KJE	C17 H32 N4 O6	388.233	4.735	2.34699e+07	< LOD	< LOD	C	17	H	32	N	4	O	6			388.233	388.232	389.24	389.24	0.8067
Val-Ala-Pro-Xle	VAPJ	C19 H34 N4 O5	398.254	12.708	7.01599e+07	1.6105e+06	198017	C	19	H	34	N	4	O	5			398.254	398.253	399.261	399.261	1.52532
Val-Ala-Val-Ile	VAVI	C19 H36 N4 O5	400.269	11.602	2.38691e+07	663764	< LOD	C	19	H	36	N	4	O	5			400.269	400.269	401.277	401.276	0.994327
Val-Ala-Val-Leu	VAVL	C19 H36 N4 O5	400.269	12.745	4.49929e+07	664020	< LOD	C	19	H	36	N	4	O	5			400.269	400.269	401.277	401.276	1.21861
Xle-Xle-Arg	JJR	C18 H36 N6 O4	400.28	7.588	3.19626e+07	< LOD	< LOD	C	18	H	36	N	6	O	4			400.28	400.28	401.288	401.288	0.538267
Arg-Xle-Xle	RJJ	C18 H36 N6 O4	400.28	10.524	3.66237e+07	< LOD	< LOD	C	18	H	36	N	6	O	4			400.28	400.28	401.288	401.288	0.986823
Arg-Xle-Xle	RJJ	C18 H36 N6 O4	400.28	11.119	3.20101e+07	< LOD	< LOD	C	18	H	36	N	6	O	4			400.28	400.28	401.288	401.288	0.986823
Arg-Xle-Xle	RJJ	C18 H36 N6 O4	400.28	10.754	1.09251e+07	< LOD	< LOD	C	18	H	36	N	6	O	4			400.28	400.28	401.288	401.288	0.986823
Arg-Asp-Xle	RDJ	C16 H30 N6 O6	402.223	6.826	2.15009e+07	< LOD	< LOD	C	16	H	30	N	6	O	6			402.223	402.223	403.231	403.231	0.88287
Xle-Ala-Ser-Xle	JASJ	C18 H34 N4 O6	402.248	12.022	2.36674e+07	< LOD	< LOD	C	18	H	34	N	4	O	6			402.248	402.248	403.256	403.256	1.47301
Tyr-Ala-Arg	YAR	C18 H28 N6 O5	408.212	4.401	2.26863e+07	< LOD	< LOD	C	18	H	28	N	6	O	5			408.212	408.212	409.22	409.22	0.808856
Val-Ala-Asn-Xle	VANJ	C18 H33 N5 O6	415.244	9.62	5.92124e+07	1.07185e+06	131199	C	18	H	33	N	5	O	6			415.244	415.243	416.251	416.251	1.11711
Val-Ala-Val-Lys	VAVK	C19 H37 N5 O5	415.28	8.155	2.5353e+07	< LOD	< LOD	C	19	H	37	N	5	O	5			415.28	415.279	416.288	416.287	0.504459
Ala-Val-Val-Lys	AVVK	C19 H37 N5 O5	415.28	5.688	3.20573e+07	< LOD	< LOD	C	19	H	37	N	5	O	5			415.28	415.279	416.288	416.287	0.864787
Ala-Thr-Xle-Asn	ATJN	C17 H31 N5 O7	417.223	5.106	3.56805e+07	< LOD	< LOD	C	17	H	31	N	5	O	7			417.223	417.222	418.231	418.23	1.07596
Met-Arg-Xle	MRJ	C17 H34 N6 O4 S	418.237	10.728	2.75849e+07	< LOD	< LOD	C	17	H	34	N	6	O	4	S	1	418.237	418.236	419.244	419.244	0.939787
Ser-Ser-Xle-Xle	SSJJ	C18 H34 N4 O7	418.243	11.114	1.14124e+07	754064	< LOD	C	18	H	34	N	4	O	7			418.243	418.243	419.251	419.251	1.76267
Ser-Phe-Val-Ala	SFVA	C20 H30 N4 O6	422.217	9.87	1.96237e+07	< LOD	< LOD	C	20	H	30	N	4	O	6			422.217	422.217	423.225	423.224	0.883692
Tyr-Phe-Pro	YFP	C23 H27 N3 O5	425.196	11.466	5.06217e+07	< LOD	< LOD	C	23	H	27	N	3	O	5			425.196	425.195	426.204	426.203	1.54387
Ala-Xle-Xle-Xle	AJJJ	C21 H40 N4 O5	428.3	14.942	1.08192e+08	1.49246e+06	< LOD	C	21	H	40	N	4	O	5			428.3	428.3	429.308	429.308	0.882817
Val-Ala-Xle-Gln	VAJQ	C19 H35 N5 O6	429.259	7.584	2.68469e+07	< LOD	< LOD	C	19	H	35	N	5	O	6			429.259	429.259	430.267	430.267	0.732104
Val-Val-Val-Asn	VVVN	C19 H35 N5 O6	429.259	6.617	2.29273e+07	< LOD	< LOD	C	19	H	35	N	5	O	6			429.259	429.259	430.267	430.267	1.08073
Ala-Pro-Phe-Pro	APFP	C22 H30 N4 O5	430.222	11.08	7.86113e+07	< LOD	< LOD	C	22	H	30	N	4	O	5			430.222	430.222	431.23	431.229	1.38905
Arg-Phe-Xle	RFJ	C21 H34 N6 O4	434.265	12.105	3.13073e+07	< LOD	< LOD	C	21	H	34	N	6	O	4			434.265	434.264	435.273	435.272	1.53008
Phe-Ser-Xle-Ala	FSJA	C21 H32 N4 O6	436.233	11.98	2.53865e+07	< LOD	< LOD	C	21	H	32	N	4	O	6			436.233	436.232	437.241	437.24	1.56436
Ser-Xle-Pro-Gln	SJPQ	C19 H33 N5 O7	443.238	8.164	4.80196e+07	1.00011e+06	117478	C	19	H	33	N	5	O	7			443.238	443.238	444.246	444.246	0.742832
Ala-Val-Val-Xle	AVVJ	C20 H36 N4 O7	444.259	11.16	1.78403e+07	< LOD	< LOD	C	20	H	36	N	4	O	7			444.259	444.258	445.267	445.266	1.0533
Thr-Xle-Thr-Xle	TJTJ	C20 H38 N4 O7	446.275	12.392	1.72825e+07	< LOD	< LOD	C	20	H	38	N	4	O	7			446.275	446.274	447.283	447.282	1.47334
Arg-Tyr-Xle	RYJ	C21 H34 N6 O5	450.259	9.792	1.72083e+07	< LOD	< LOD	C	21	H	34	N	6	O	5			450.259	450.259	451.267	451.267	0.77781
Ala-Thr-Tyr-Xle	ATYJ	C22 H34 N4 O7	466.243	10.637	5.96894e+07	984189	< LOD	C	22	H	34	N	4	O	7			466.243	466.243	467.251	467.251	1.17496
Pro-Xle-Xle-Lys	PJJK	C23 H43 N5 O5	469.327	13.612	6.60915e+07	696749	111473	C	23	H	43	N	5	O	5			469.327	469.326	470.335	470.334	0.87172
Xle-Glu-Val-Xle	JEVJ	C22 H40 N4 O7	472.29	13.357	3.39189e+07	< LOD	< LOD	C	22	H	40	N	4	O	7			472.29	472.29	473.298	473.298	1.51913
Xle-Asn-Val-Glu	JNVE	C20 H35 N5 O8	473.249	8.101	5.5984e+07	1.04016e+06	136300	C	20	H	35	N	5	O	8			473.249	473.249	474.257	474.256	1.00157
Tyr-Xle-Ala-Xle	YJAJ	C24 H38 N4 O6	478.28	13.468	2.80641e+07	< LOD	< LOD	C	24	H	38	N	4	O	6			478.28	478.279	479.288	479.287	1.19761
Tyr-Val-Asn-Ser	YVNS	C21 H31 N5 O8	481.218	5.362	6.44748e+07	1.00734e+06	< LOD	C	21	H	31	N	5	O	8			481.218	481.217	482.226	482.225	1.27534
Arg-Val-Pro-Xle	RVPJ	C22 H41 N7 O5	483.317	10.793	2.92158e+07	< LOD	< LOD	C	22	H	41	N	7	O	5			483.317	483.317	484.325	484.325	1.05714
Lys-Xle-Xle-Xle	KJJJ	C24 H47 N5 O5	485.358	13.276	4.08613e+07	< LOD	< LOD	C	24	H	47	N	5	O	5			485.358	485.358	486.366	486.366	1.23364
Phe-Xle-Pro-Xle	FJPJ	C26 H40 N4 O5	488.301	16.069	1.62786e+07	< LOD	< LOD	C	26	H	40	N	4	O	5			488.301	488.3	489.308	489.308	1.32636
Phe-Val-Ala-Arg	FVAR	C23 H37 N7 O5	491.286	7.692	2.82716e+07	< LOD	< LOD	C	23	H	37	N	7	O	5			491.286	491.286	492.294	492.293	1.1416
Xle-Val-Xle-Arg	JVJR	C23 H45 N7 O5	499.349	10.135	2.86272e+07	< LOD	< LOD	C	23	H	45	N	7	O	5			499.349	499.348	500.357	500.356	1.16317
Phe-Phe-Pro-Val	FFPV	C28 H36 N4 O5	508.269	15.363	2.86383e+07	< LOD	< LOD	C	28	H	36	N	4	O	5			508.269	508.269	509.277	509.276	1.68671
Tyr-Ser-Xle-Lys	YSJK	C24 H39 N5 O7	509.286	8.394	1.94891e+07	< LOD	< LOD	C	24	H	39	N	5	O	7			509.286	509.285	510.293	510.293	1.21499
Phe-Asp-Xle-Lys	FDJK	C25 H39 N5 O7	521.285	10.561	2.26976e+07	< LOD	< LOD	C	25	H	39	N	5	O	7			521.285	521.285	522.293	522.293	0.478659
Tyr-Phe-Val-Pro	YFVP	C28 H36 N4 O6	524.264	13.64	3.03961e+07	< LOD	< LOD	C	28	H	36	N	4	O	6			524.264	524.263	525.272	525.271	1.49256
Lys-Phe-Pro-Phe	KFPF	C29 H39 N5 O5	537.296	14.819	2.84902e+07	< LOD	< LOD	C	29	H	39	N	5	O	5			537.296	537.295	538.304	538.303	1.18892
